# Supplementary material for: Correction: Fungal and host protein persulfidation are functionally correlated and modulate both virulence and antifungal response
Source: PLoS Biol. 2021 Aug 13;19(8):e3001381. doi: 10.1371/journal.pbio.3001381 (PMC8362974; doi:10.1371/journal.pbio.3001381)
Supplement: S2 Table — (XLSX) [file pbio.3001381.s001.xlsx]

## Sheet: Persulfidated Proteins
	Database :- swissprot Trembl
	Species :- Aspergillus fumigatus Z5				Total Spectrum Count	Total Spectrum Count	Total Spectrum Count	Total Spectrum Count
#	Identified Proteins (1313)	Accession Number		Molecular Weight	JE1	JE2	JE3	JE4
1	Translation elongation factor EF-2 subunit OS=Aspergillus fumigatus Z5 GN=Y699_02519 PE=4 SV=1	A0A0J5PYI6_ASPFM (+2)		93 kDa	95	26	24	18
2	Uncharacterized protein OS=Neosartorya fumigata GN=CDV57_08394 PE=3 SV=1	A0A229W2Q6_ASPFM		25 kDa	10	5	104	16
3	Glyceraldehyde-3-phosphate dehydrogenase OS=Aspergillus fumigatus Z5 GN=Y699_00163 PE=3 SV=1	A0A0J5SNF4_ASPFM (+3)		36 kDa	13	78	11	11
4	Molecular chaperone Hsp70 OS=Aspergillus fumigatus Z5 GN=Y699_01112 PE=3 SV=1	A0A0J5PTE1_ASPFM (+3)		70 kDa	50	12	17	8
5	Antigenic mitochondrial protein HSP60 OS=Aspergillus fumigatus Z5 GN=Y699_02890 PE=3 SV=1	A0A0J5Q3Q8_ASPFM (+3)		62 kDa	54	13	8	11
6	Molecular chaperone OS=Aspergillus fumigatus Z5 GN=Y699_00374 PE=3 SV=1	A0A0J5PRK0_ASPFM (+3)		81 kDa	30	21	11	17
7	Enolase/allergen Asp F 22 OS=Aspergillus fumigatus Z5 GN=Y699_03836 PE=3 SV=1	A0A0J5Q217_ASPFM (+3)		47 kDa	25	15	16	14
8	Phosphoglucomutase PgmA OS=Aspergillus fumigatus Z5 GN=Y699_01372 PE=3 SV=1	A0A0J5PU23_ASPFM (+3)		61 kDa	42	7	15	4
9	UTP--glucose-1-phosphate uridylyltransferase OS=Aspergillus fumigatus Z5 GN=Y699_08882 PE=3 SV=1	A0A0J5PHR2_ASPFM (+1)		58 kDa	42	10	14	2
10	Elongation factor 1-alpha OS=Aspergillus fumigatus Z5 GN=Y699_06666 PE=3 SV=1	A0A0J5PN72_ASPFM (+3)		50 kDa	25	11	14	12
11	Tartrate dehydrogenase OS=Aspergillus fumigatus Z5 GN=Y699_05862 PE=4 SV=1	A0A0J5SIL6_ASPFM (+3)		40 kDa	13	17	27	9
12	Tubulin beta chain OS=Aspergillus fumigatus Z5 GN=Y699_08181 PE=3 SV=1	A0A0J5PWC0_ASPFM (+4)		50 kDa	24	16	12	11
13	Actin OS=Aspergillus fumigatus Z5 GN=Y699_07225 PE=3 SV=1	A0A0J5PHF0_ASPFM (+1)		43 kDa	10	24	18	7
14	14-3-3 protein OS=Aspergillus fumigatus Z5 GN=Y699_03834 PE=3 SV=1	A0A0J5Q6E5_ASPFM		31 kDa	5	44	8	2
15	Uncharacterized protein OS=Neosartorya fumigata GN=CDV57_00382 PE=3 SV=1	A0A229YCQ7_ASPFM		18 kDa	7	6	4	38
16	Triosephosphate isomerase OS=Aspergillus fumigatus Z5 GN=Y699_05215 PE=3 SV=1	A0A0J5SYG5_ASPFM (+1)		27 kDa	6	3	32	9
17	Hsp70 chaperone (HscA) OS=Aspergillus fumigatus Z5 GN=Y699_05687 PE=3 SV=1	A0A0J5SI75_ASPFM (+3)		67 kDa	25	10	14	5
18	Tartrate dehydrogenase OS=Aspergillus fumigatus Z5 GN=Y699_06869 PE=4 SV=1	A0A0J5PLQ1_ASPFM (+3)		40 kDa	12	15	18	4
19	Acetyltransferase component of pyruvate dehydrogenase complex OS=Aspergillus fumigatus Z5 GN=Y699_08595 PE=3 SV=1	A0A0J5PLJ1_ASPFM (+3)		52 kDa	42	3	6	0
20	GMP synthase OS=Aspergillus fumigatus Z5 GN=Y699_07975 PE=3 SV=1	A0A0J5PQJ9_ASPFM (+1)		59 kDa	35	3	3	0
21	Fructose-bisphosphate aldolase, class II OS=Aspergillus fumigatus Z5 GN=Y699_01387 PE=4 SV=1	A0A0J5PU37_ASPFM (+3)		40 kDa	5	33	6	6
22	Glucose-6-phosphate isomerase OS=Aspergillus fumigatus Z5 GN=Y699_02848 PE=3 SV=1	A0A0J5SW43_ASPFM (+2)		61 kDa	42	3	3	0
23	Translation elongation factor eEF-1 subunit gamma OS=Aspergillus fumigatus Z5 GN=Y699_07244 PE=4 SV=1	A0A0J5PIQ5_ASPFM (+2)		46 kDa	17	12	15	4
24	Malate dehydrogenase, NAD-dependent OS=Aspergillus fumigatus Z5 GN=Y699_07177 PE=3 SV=1	A0A0J5SE17_ASPFM (+3)		35 kDa	10	6	21	13
25	40S ribosomal protein S3 OS=Aspergillus fumigatus Z5 GN=Y699_06738 PE=3 SV=1	A0A0J5SJ77_ASPFM (+3)		29 kDa	5	6	26	9
26	Phosphoglucomutase, putative OS=Aspergillus fumigatus Z5 GN=Y699_07782 PE=3 SV=1	A0A0J5PSJ2_ASPFM (+1)		60 kDa	36	4	5	3
27	Peptidyl-prolyl cis-trans isomerase OS=Aspergillus fumigatus Z5 GN=Y699_01807 PE=3 SV=1	A0A0J5PV87_ASPFM (+3)		18 kDa	9	4	4	33
28	Nucleoside diphosphate kinase OS=Aspergillus fumigatus Z5 GN=Y699_00307 PE=3 SV=1	A0A0J5PQZ1_ASPFM (+3)		17 kDa	6	7	3	32
29	60S ribosomal protein L10 OS=Aspergillus fumigatus Z5 GN=Y699_02896 PE=4 SV=1	A0A0J5Q2F8_ASPFM (+3)		26 kDa	8	8	28	3
30	60S acidic ribosomal protein P0 OS=Aspergillus fumigatus Z5 GN=Y699_06787 PE=3 SV=1	A0A0J5PKY1_ASPFM (+2)		33 kDa	6	26	11	5
31	Phosphoglycerate kinase OS=Aspergillus fumigatus Z5 GN=Y699_08236 PE=3 SV=1	A0A0J5PWH3_ASPFM (+3)		45 kDa	10	15	21	3
32	40S ribosomal protein S13 OS=Aspergillus fumigatus Z5 GN=Y699_08554 PE=3 SV=1	A0A0J5PIC6_ASPFM (+3)		17 kDa	2	3	0	38
33	G-protein complex beta subunit CpcB OS=Aspergillus fumigatus Z5 GN=Y699_04835 PE=4 SV=1	A0A0J5SXD4_ASPFM (+3)		35 kDa	10	10	16	7
34	Transketolase OS=Neosartorya fumigata GN=CDV57_02389 PE=3 SV=1	A0A229WTM7_ASPFM (+3)		75 kDa	19	9	11	5
35	Cobalamin-independent methionine synthase MetH/D OS=Aspergillus fumigatus Z5 GN=Y699_06124 PE=3 SV=1	A0A0J5PFJ6_ASPFM (+2)		87 kDa	23	8	11	4
36	Actin-bundling protein Sac6 OS=Aspergillus fumigatus Z5 GN=Y699_03039 PE=4 SV=1	A0A0J5PZV6_ASPFM (+3)		72 kDa	29	3	5	4
37	Phosphoglycerate mutase, 2,3-bisphosphoglycerate-independent OS=Aspergillus fumigatus Z5 GN=Y699_01617 PE=3 SV=1	A0A0J5PUR2_ASPFM (+3)		57 kDa	35	2	3	0
38	14-3-3 family protein ArtA OS=Aspergillus fumigatus Z5 GN=Y699_03118 PE=3 SV=1	A0A0J5PMP0_ASPFM (+3)		29 kDa	4	23	10	13
39	Eukaryotic translation initiation factor 4, putative OS=Aspergillus fumigatus Z5 GN=Y699_01719 PE=3 SV=1	A0A0J5PV85_ASPFM (+3)		45 kDa	12	13	7	7
40	Malate dehydrogenase OS=Aspergillus fumigatus Z5 GN=Y699_08597 PE=3 SV=1	A0A0J5PHV0_ASPFM (+3)		36 kDa	5	13	14	10
41	Translation elongation factor eEF-3 OS=Aspergillus fumigatus Z5 GN=Y699_08591 PE=4 SV=1	A0A0J5PKH1_ASPFM (+3)		118 kDa	19	6	9	6
42	Glutamate dehydrogenase OS=Aspergillus fumigatus Z5 GN=Y699_06037 PE=3 SV=1	A0A0J5PDB2_ASPFM (+3)		49 kDa	14	11	11	4
43	Eukaryotic translation elongation factor 1 subunit Eef1-beta, putative OS=Aspergillus fumigatus Z5 GN=Y699_08153 PE=3 SV=1	A0A0J5PWM9_ASPFM (+3)		25 kDa	0	21	12	5
44	Transaldolase OS=Aspergillus fumigatus Z5 GN=Y699_00763 PE=4 SV=1	A0A0J5SPW8_ASPFM (+3)		35 kDa	10	15	12	4
45	Rab GDP dissociation inhibitor OS=Aspergillus fumigatus Z5 GN=Y699_02732 PE=3 SV=1	A0A0J5PYK0_ASPFM (+3)		52 kDa	18	8	8	5
46	Transcriptional corepressor Cyc8 OS=Aspergillus fumigatus Z5 GN=Y699_02670 PE=3 SV=1	A0A0J5Q372_ASPFM		139 kDa	11	3	9	15
47	ATP citrate lyase subunit (Acl), putatibe OS=Aspergillus fumigatus Z5 GN=Y699_04209 PE=4 SV=1	A0A0J5Q7F7_ASPFM (+2)		53 kDa	11	12	9	4
48	Pyruvate kinase OS=Aspergillus fumigatus Z5 GN=Y699_03903 PE=3 SV=1	A0A0J5Q2C9_ASPFM (+3)		58 kDa	27	3	3	7
49	GMC oxidoreductase, putative OS=Aspergillus fumigatus Z5 GN=Y699_07925 PE=4 SV=1	A0A0J5PQC3_ASPFM		64 kDa	21	5	6	4
50	Steroid monooxygenase OS=Aspergillus fumigatus Z5 GN=Y699_05930 PE=4 SV=1	A0A0J5PMV3_ASPFM (+3)		101 kDa	11	13	10	4
51	Glutamine synthetase OS=Aspergillus fumigatus Z5 GN=Y699_04840 PE=3 SV=1	A0A0J5SXD9_ASPFM (+3)		38 kDa	9	18	8	4
52	ATP citrate lyase, subunit 1, putative OS=Aspergillus fumigatus Z5 GN=Y699_04208 PE=4 SV=1	A0A0J5Q3B6_ASPFM (+1)		72 kDa	19	6	10	0
53	Thiamine biosynthesis protein (Nmt1) OS=Aspergillus fumigatus Z5 GN=Y699_00212 PE=4 SV=1	A0A0J5PQN2_ASPFM (+3)		38 kDa	7	14	8	4
54	60S ribosomal protein L4 OS=Aspergillus fumigatus Z5 GN=Y699_00265 PE=4 SV=1	A0A0J5PUR5_ASPFM (+3)		41 kDa	13	10	8	5
55	Uncharacterized protein OS=Neosartorya fumigata GN=CDV57_06850 PE=3 SV=1	A0A229W9Z6_ASPFM		57 kDa	23	0	9	4
56	ATP synthase subunit beta OS=Aspergillus fumigatus Z5 GN=Y699_00886 PE=3 SV=1	A0A0J5PVL4_ASPFM (+3)		56 kDa	6	14	7	9
57	Hsp70 chaperone (Ssc70), putative OS=Aspergillus fumigatus Z5 GN=Y699_02833 PE=3 SV=1	A0A0J5SW34_ASPFM (+3)		72 kDa	17	5	7	6
58	ATP synthase subunit alpha OS=Aspergillus fumigatus Z5 GN=Y699_05553 PE=3 SV=1	A0A0J5PJR5_ASPFM (+3)		60 kDa	14	6	12	2
59	T-complex protein 1, eta subunit OS=Aspergillus fumigatus Z5 GN=Y699_06634 PE=3 SV=1	A0A0J5PKX7_ASPFM (+3)		61 kDa	17	7	8	3
60	Uncharacterized protein OS=Neosartorya fumigata GN=CDV57_08392 PE=4 SV=1	A0A229XIB1_ASPFM (+1)		77 kDa	13	8	7	3
61	Pyridoxine biosynthesis protein OS=Aspergillus fumigatus Z5 GN=Y699_00654 PE=3 SV=1	A0A0J5PSB9_ASPFM (+3)		33 kDa	5	16	12	0
62	Translation elongation factor eEF-1, gamma subunit, putative OS=Aspergillus fumigatus Z5 GN=Y699_05916 PE=3 SV=1	A0A0J5PK53_ASPFM (+2)		27 kDa	6	4	18	4
63	Aconitate hydratase, mitochondrial OS=Aspergillus fumigatus Z5 GN=Y699_04417 PE=3 SV=1	A0A0J5T0I4_ASPFM (+1)		86 kDa	16	6	5	2
64	UDP-N-acetylglucosamine pyrophosphorylase OS=Aspergillus fumigatus Z5 GN=Y699_08916 PE=4 SV=1	A0A0J5SG28_ASPFM (+3)		57 kDa	27	3	2	2
65	Uncharacterized protein OS=Neosartorya fumigata GN=CDV57_04364 PE=4 SV=1	A0A229Y2G1_ASPFM (+3)		435 kDa	20	2	5	3
66	Protein disulfide-isomerase OS=Aspergillus fumigatus Z5 GN=Y699_03389 PE=3 SV=1	A0A0J5PRR1_ASPFM (+3)		56 kDa	25	2	0	2
67	Succinate--CoA ligase [ADP-forming] subunit beta, mitochondrial OS=Aspergillus fumigatus Z5 GN=Y699_03438 PE=3 SV=1	A0A0J5PNK4_ASPFM (+3)		48 kDa	10	6	5	9
68	Acetyl-coenzyme A synthetase OS=Neosartorya fumigata GN=CDV57_05121 PE=3 SV=1	A0A229Y376_ASPFM (+2)		75 kDa	13	6	7	6
69	40S ribosomal protein S1 OS=Aspergillus fumigatus Z5 GN=RPS1 PE=3 SV=1	A0A0J5SP09_ASPFM (+3)		29 kDa	6	5	12	6
70	ThiJ/PfpI family protein OS=Aspergillus fumigatus Z5 GN=Y699_03659 PE=4 SV=1	A0A0J5PSG8_ASPFM (+3)		28 kDa	6	4	15	6
71	Actin cortical patch component, putative OS=Aspergillus fumigatus Z5 GN=Y699_03377 PE=4 SV=1	A0A0J5SL00_ASPFM		65 kDa	18	8	5	2
72	Uncharacterized protein OS=Neosartorya fumigata GN=CDV57_01258 PE=3 SV=1	A0A229YAR8_ASPFM		65 kDa	18	3	5	2
73	40S ribosomal protein S19 OS=Aspergillus fumigatus Z5 GN=Y699_06765 PE=4 SV=1	A0A0J5PPQ1_ASPFM (+3)		16 kDa	3	3	2	20
74	Proteasome regulatory particle subunit Rpt5 OS=Aspergillus fumigatus Z5 GN=Y699_06685 PE=3 SV=1	A0A0J5PPG1_ASPFM		149 kDa	26	6	0	0
75	Ribosomal protein S5 OS=Aspergillus fumigatus Z5 GN=Y699_08847 PE=3 SV=1	A0A0J5PHN3_ASPFM (+3)		28 kDa	4	3	19	3
76	Polyadenylate-binding protein OS=Aspergillus fumigatus Z5 GN=Y699_06866 PE=3 SV=1	A0A0J5PNU3_ASPFM (+3)		81 kDa	15	6	6	3
77	60S ribosomal protein l5 OS=Aspergillus fumigatus Z5 GN=Y699_05078 PE=3 SV=1	A0A0J5Q4C3_ASPFM (+3)		35 kDa	4	16	5	5
78	Pyruvate carboxylase OS=Aspergillus fumigatus Z5 GN=Y699_06158 PE=4 SV=1	A0A0J5PGW6_ASPFM (+3)		131 kDa	12	15	3	0
79	Glucose-6-phosphate 1-dehydrogenase OS=Aspergillus fumigatus Z5 GN=Y699_01690 PE=3 SV=1	A0A0J5PZ50_ASPFM (+3)		58 kDa	22	2	7	0
80	40S ribosomal protein S5, putative OS=Aspergillus fumigatus Z5 GN=Y699_09122 PE=3 SV=1	A0A0J5PH66_ASPFM (+1)		24 kDa	5	7	10	8
81	40S ribosomal protein S4 OS=Aspergillus fumigatus Z5 GN=Y699_01863 PE=3 SV=1	A0A0J5SSL7_ASPFM (+3)		29 kDa	7	4	11	8
82	Methyltransferase SirN-like protein OS=Aspergillus fumigatus Z5 GN=Y699_05919 PE=4 SV=1	A0A0J5PP10_ASPFM (+3)		30 kDa	4	4	14	3
83	Serine hydroxymethyltransferase OS=Aspergillus fumigatus Z5 GN=Y699_01615 PE=3 SV=1	A0A0J5PYX9_ASPFM (+3)		52 kDa	13	6	8	0
84	Prolidase pepP OS=Aspergillus fumigatus Z5 GN=Y699_03033 PE=3 SV=1	A0A0J5SWM6_ASPFM (+3)		105 kDa	24	2	0	0
85	Uncharacterized protein OS=Neosartorya fumigata GN=CDV57_07643 PE=3 SV=1	A0A229XRE2_ASPFM		152 kDa	17	7	3	0
86	Phosphoacetylglucosamine mutase OS=Aspergillus fumigatus Z5 GN=Y699_06683 PE=3 SV=1	A0A0J5SJ25_ASPFM (+2)		59 kDa	17	0	4	0
87	Galactokinase OS=Aspergillus fumigatus Z5 GN=Y699_01518 PE=4 SV=1	A0A0J5SRT2_ASPFM (+3)		60 kDa	18	6	2	0
88	40S ribosomal protein S9 OS=Aspergillus fumigatus Z5 GN=Y699_01851 PE=3 SV=1	A0A0J5PY89_ASPFM (+3)		22 kDa	5	7	9	8
89	Isocitrate dehydrogenase [NAD] subunit, mitochondrial OS=Aspergillus fumigatus Z5 GN=Y699_05087 PE=3 SV=1	A0A0J5Q5H1_ASPFM (+3)		42 kDa	7	10	9	4
90	Translation release factor eRF3 OS=Aspergillus fumigatus Z5 GN=Y699_03257 PE=4 SV=1	A0A0J5SKQ7_ASPFM (+3)		77 kDa	16	5	4	2
91	Antioxidant protein LsfA OS=Aspergillus fumigatus Z5 GN=Y699_06242 PE=4 SV=1	A0A0J5PDS6_ASPFM (+3)		25 kDa	3	5	16	4		PxrB
92	Aha1 domain-containing family OS=Aspergillus fumigatus Z5 GN=Y699_06496 PE=4 SV=1	A0A0J5SDI1_ASPFM (+3)		40 kDa	0	9	8	7
93	Ribosomal protein L16a OS=Aspergillus fumigatus Z5 GN=Y699_06701 PE=3 SV=1	A0A0J5PNA9_ASPFM (+3)		23 kDa	0	0	16	4
94	Tubulin alpha chain OS=Aspergillus fumigatus Z5 GN=Y699_07013 PE=3 SV=1	A0A0J5SJV7_ASPFM (+3)		50 kDa	12	5	8	0
95	Uncharacterized protein OS=Neosartorya fumigata GN=CDV57_07662 PE=4 SV=1	A0A229XTS4_ASPFM (+2)		69 kDa	8	8	7	6
96	mRNA binding post-transcriptional regulator (Csx1) OS=Aspergillus fumigatus Z5 GN=Y699_08921 PE=4 SV=1	A0A0J5SG33_ASPFM (+3)		45 kDa	9	9	8	3
97	Allergen Asp F3 OS=Aspergillus fumigatus Z5 GN=Y699_07471 PE=4 SV=1	A0A0J5PFY6_ASPFM (+5)		18 kDa	5	5	3	16		Aspf3
98	Uncharacterized protein OS=Neosartorya fumigata GN=CDV57_05058 PE=4 SV=1	A0A229Y0A6_ASPFM (+1)		232 kDa	10	5	10	2
99	Uncharacterized protein OS=Neosartorya fumigata GN=CDV57_08080 PE=4 SV=1	A0A229XTY1_ASPFM		28 kDa	4	3	16	0
100	Importin subunit alpha OS=Aspergillus fumigatus Z5 GN=Y699_02264 PE=3 SV=1	A0A0J5PXX1_ASPFM (+3)		61 kDa	19	5	2	0
101	Ribosomal protein L19 OS=Aspergillus fumigatus Z5 GN=Y699_02997 PE=3 SV=1	A0A0J5PZA0_ASPFM (+1)		315 kDa	4	2	20	0
102	Ribosomal protein OS=Neosartorya fumigata GN=CDV57_09245 PE=3 SV=1	A0A229WEK9_ASPFM		27 kDa	0	5	17	5
103	Glutamine amidotransferase:cyclase OS=Aspergillus fumigatus Z5 GN=Y699_03397 PE=3 SV=1	A0A0J5SL09_ASPFM (+3)		60 kDa	24	0	3	0
104	4-aminobutyrate transaminase GatA OS=Aspergillus fumigatus Z5 GN=Y699_00520 PE=3 SV=1	A0A0J5PVL3_ASPFM (+1)		55 kDa	10	7	6	3
105	Saccharopine dehydrogenase Lys9 OS=Aspergillus fumigatus Z5 GN=Y699_06497 PE=4 SV=1	A0A0J5PEL4_ASPFM (+3)		49 kDa	6	6	12	2
106	Inosine-5'-monophosphate dehydrogenase OS=Aspergillus fumigatus Z5 GN=Y699_03145 PE=3 SV=1	A0A0J5PQ18_ASPFM (+2)		58 kDa	17	6	3	2
107	V-type ATPase, B subunit OS=Aspergillus fumigatus Z5 GN=Y699_02550 PE=3 SV=1	A0A0J5Q2V6_ASPFM (+3)		56 kDa	17	4	3	2
108	S-methyl-5'-thioadenosine phosphorylase OS=Aspergillus fumigatus Z5 GN=Y699_04030 PE=3 SV=1	A0A0J5Q5X5_ASPFM (+1)		34 kDa	7	8	10	2
109	Adenosylhomocysteinase OS=Aspergillus fumigatus Z5 GN=Y699_08254 PE=3 SV=1	A0A0J5Q114_ASPFM (+3)		49 kDa	10	4	9	2
110	Cystathionine beta-synthase OS=Aspergillus fumigatus Z5 GN=Y699_03024 PE=3 SV=1	A0A0J5PZU4_ASPFM (+3)		58 kDa	19	4	3	0
111	KH domain-containing RNA-binding protein OS=Aspergillus fumigatus Z5 GN=Y699_03071 PE=4 SV=1	A0A0J5PLY9_ASPFM (+3)		38 kDa	2	9	8	7
112	Autophagic serine protease Alp2 OS=Aspergillus fumigatus Z5 GN=Y699_00761 PE=3 SV=1	A0A0J5PVB2_ASPFM (+3)		53 kDa	7	11	0	3
113	Pyruvate dehydrogenase E1 component subunit alpha OS=Neosartorya fumigata (strain CEA10 / CBS 144.89 / FGSC A1163) GN=AFUB_007340 PE=4 SV=1	B0XPR8_ASPFC (+1)		41 kDa	7	13	0	3
114	40S ribosomal protein S10b OS=Neosartorya fumigata (strain ATCC MYA-4609 / Af293 / CBS 101355 / FGSC A1100) GN=AFUA_6G12660 PE=4 SV=1	Q4WLQ8_ASPFU		18 kDa	0	0	0	22
115	Isocitrate dehydrogenase [NAD] subunit, mitochondrial OS=Aspergillus fumigatus Z5 GN=Y699_03796 PE=3 SV=1	A0A0J5Q1X2_ASPFM (+1)		42 kDa	2	10	6	3
116	6-phosphogluconate dehydrogenase, decarboxylating OS=Aspergillus fumigatus Z5 GN=Y699_03965 PE=3 SV=1	A0A0J5Q5Q0_ASPFM (+3)		56 kDa	9	7	6	0
117	S-(hydroxymethyl)glutathione dehydrogenase OS=Aspergillus fumigatus Z5 GN=Y699_04672 PE=3 SV=1	A0A0J5Q4C9_ASPFM (+3)		40 kDa	6	12	5	0
118	Formate dehydrogenase OS=Aspergillus fumigatus Z5 GN=Y699_07208 PE=3 SV=1	A0A0J5PFG2_ASPFM (+3)		46 kDa	8	7	6	4
119	Wd-repeat protein OS=Aspergillus fumigatus Z5 GN=Y699_07183 PE=4 SV=1	A0A0J5PFC9_ASPFM (+3)		64 kDa	6	9	5	4
120	Ketol-acid reductoisomerase, mitochondrial OS=Aspergillus fumigatus Z5 GN=Y699_09416 PE=3 SV=1	A0A0J5SBW0_ASPFM (+3)		44 kDa	5	12	5	2
121	Uncharacterized protein OS=Neosartorya fumigata GN=CDV57_07317 PE=3 SV=1	A0A229WGX4_ASPFM (+2)		61 kDa	11	2	6	3
122	Pyruvate dehydrogenase E1 beta subunit PdbA OS=Aspergillus fumigatus Z5 GN=Y699_02018 PE=4 SV=1	A0A0J5ST40_ASPFM (+3)		41 kDa	2	14	4	5
123	Homocitrate synthase OS=Aspergillus fumigatus Z5 GN=Y699_06421 PE=3 SV=1	A0A0J5SDC1_ASPFM (+3)		51 kDa	4	10	8	2
124	Eukaryotic translation initiation factor 3 subunit I OS=Aspergillus fumigatus Z5 GN=TIF34 PE=3 SV=1	A0A0J5PV35_ASPFM (+3)		38 kDa	2	16	2	0
125	Uncharacterized protein OS=Aspergillus fumigatus Z5 GN=Y699_03662 PE=4 SV=1	A0A0J5SLP0_ASPFM (+3)		68 kDa	11	4	5	0
126	Methylmalonate-semialdehyde dehydrogenase OS=Aspergillus fumigatus Z5 GN=Y699_04862 PE=4 SV=1	A0A0J5Q4V7_ASPFM (+3)		64 kDa	19	2	3	0
127	Ribosomal protein L34 protein, putative OS=Aspergillus fumigatus Z5 GN=Y699_03093 PE=4 SV=1	A0A0J5PML5_ASPFM (+3)		13 kDa	2	0	0	21
128	Citrate synthase OS=Aspergillus fumigatus Z5 GN=Y699_00380 PE=3 SV=1	A0A0J5PV41_ASPFM (+3)		52 kDa	9	4	7	3
129	Inorganic diphosphatase OS=Aspergillus fumigatus Z5 GN=Y699_01699 PE=4 SV=1	A0A0J5PV62_ASPFM (+3)		44 kDa	6	9	5	2
130	Cell division control protein Cdc48 OS=Aspergillus fumigatus Z5 GN=Y699_02167 PE=3 SV=1	A0A0J5PX49_ASPFM (+3)		90 kDa	11	5	3	3
131	Protein transport protein (SEC31), putative OS=Aspergillus fumigatus Z5 GN=Y699_02575 PE=4 SV=1	A0A0J5Q2X5_ASPFM (+3)		137 kDa	7	6	0	3
132	40S ribosomal protein Rps16 OS=Aspergillus fumigatus Z5 GN=Y699_02788 PE=3 SV=1	A0A0J5SW01_ASPFM (+2)		16 kDa	4	0	0	15
133	Seryl-tRNA synthetase OS=Aspergillus fumigatus Z5 GN=Y699_00407 PE=4 SV=1	A0A0J5PR90_ASPFM (+3)		54 kDa	11	3	5	0
134	40S ribosomal protein S11 OS=Aspergillus fumigatus Z5 GN=Y699_02792 PE=3 SV=1	A0A0J5PYP0_ASPFM (+3)		16 kDa	0	4	2	14
135	Aminopeptidase OS=Aspergillus fumigatus Z5 GN=Y699_00391 PE=3 SV=1	A0A0J5PUA7_ASPFM (+3)		99 kDa	10	6	7	0
136	Uncharacterized protein OS=Neosartorya fumigata GN=CDV57_08294 PE=3 SV=1	A0A229XJ26_ASPFM		38 kDa	3	11	5	3
137	Glutamate carboxypeptidase OS=Aspergillus fumigatus Z5 GN=Y699_01990 PE=4 SV=1	A0A0J5Q025_ASPFM (+2)		53 kDa	7	3	5	3
138	60S ribosomal protein L12 OS=Aspergillus fumigatus Z5 GN=Y699_06936 PE=3 SV=1	A0A0J5PP11_ASPFM (+1)		18 kDa	5	5	3	8
139	60S ribosomal protein L7 OS=Aspergillus fumigatus Z5 GN=Y699_03503 PE=4 SV=1	A0A0J5PNR7_ASPFM (+3)		29 kDa	5	2	10	3
140	Phosphotransferase OS=Aspergillus fumigatus Z5 GN=Y699_03364 PE=3 SV=1	A0A0J5PRN9_ASPFM (+3)		55 kDa	14	3	2	3
141	60S ribosomal protein L13 OS=Neosartorya fumigata GN=CDV57_03346 PE=3 SV=1	A0A229Y3W9_ASPFM (+2)		26 kDa	5	6	8	2
142	Argininosuccinate synthase OS=Aspergillus fumigatus Z5 GN=Y699_03214 PE=3 SV=1	A0A0J5PRB3_ASPFM (+3)		46 kDa	9	3	8	2
143	Aldo-keto reductase OS=Aspergillus fumigatus Z5 GN=Y699_00676 PE=4 SV=1	A0A0J5PV47_ASPFM (+3)		31 kDa	6	5	8	2
144	Peptidyl-prolyl cis-trans isomerase OS=Aspergillus fumigatus Z5 GN=Y699_03155 PE=3 SV=1	A0A0J5PQ31_ASPFM		19 kDa	2	4	0	14
145	60S ribosomal protein L35a OS=Aspergillus fumigatus Z5 GN=Y699_01691 PE=3 SV=1	A0A0J5PXS3_ASPFM (+1)		12 kDa	0	2	2	14
146	Aspartyl-tRNA synthetase OS=Aspergillus fumigatus Z5 GN=Y699_03052 PE=3 SV=1	A0A0J5SK79_ASPFM		110 kDa	11	2	7	0
147	Threonine synthase OS=Aspergillus fumigatus Z5 GN=Y699_01642 PE=4 SV=1	A0A0J5PUT4_ASPFM (+1)		59 kDa	17	2	2	0
148	Septin AspB OS=Aspergillus fumigatus Z5 GN=Y699_08562 PE=3 SV=1	A0A0J5PHR9_ASPFM (+2)		59 kDa	13	8	0	0
149	Ribosomal protein L26 OS=Aspergillus fumigatus Z5 GN=Y699_04261 PE=3 SV=1	A0A0J5Q3E1_ASPFM (+4)		15 kDa	2	0	0	19
150	Thioredoxin reductase OS=Aspergillus fumigatus Z5 GN=Y699_04850 PE=3 SV=1	A0A0J5SXE8_ASPFM (+3)		40 kDa	7	7	4	2
151	Uncharacterized protein OS=Neosartorya fumigata GN=CDV57_04121 PE=3 SV=1	A0A229Y4L8_ASPFM		49 kDa	5	2	6	5
152	Choline oxidase (CodA) OS=Aspergillus fumigatus Z5 GN=Y699_05671 PE=4 SV=1	A0A0J5PJH7_ASPFM (+3)		60 kDa	13	2	2	3
153	UDP-glucose 4-epimerase OS=Aspergillus fumigatus Z5 GN=Y699_00908 PE=3 SV=1	A0A0J5SQA8_ASPFM (+2)		41 kDa	2	12	3	4
154	S-adenosylmethionine synthase OS=Aspergillus fumigatus Z5 GN=Y699_08209 PE=3 SV=1	A0A0J5Q0V8_ASPFM (+3)		42 kDa	6	10	4	0
155	Aspartate aminotransferase OS=Neosartorya fumigata GN=CDV57_02922 PE=4 SV=1	A0A229WMS8_ASPFM		47 kDa	5	3	11	0
156	Adenosine kinase OS=Aspergillus fumigatus Z5 GN=Y699_00489 PE=4 SV=1	A0A0J5PRY4_ASPFM (+2)		37 kDa	4	9	4	0
157	Glutamate decarboxylase OS=Neosartorya fumigata GN=CDV57_00389 PE=3 SV=1	A0A229YCS3_ASPFM		197 kDa	7	6	7	0
158	Ribosomal protein L15 OS=Aspergillus fumigatus Z5 GN=Y699_06825 PE=3 SV=1	A0A0J5PPX1_ASPFM (+3)		24 kDa	3	0	12	3
159	2-isopropylmalate synthase OS=Aspergillus fumigatus Z5 GN=Y699_09124 PE=3 SV=1	A0A0J5PJ26_ASPFM (+3)		71 kDa	9	3	3	0
160	T-complex protein 1 subunit gamma OS=Aspergillus fumigatus Z5 GN=Y699_01257 PE=3 SV=1	A0A0J5PTR9_ASPFM (+3)		59 kDa	15	3	4	0
161	Aminopeptidase OS=Aspergillus fumigatus Z5 GN=Y699_06288 PE=3 SV=1	A0A0J5PHD0_ASPFM (+3)		106 kDa	15	0	6	0
162	Fatty acid synthase alpha subunit FasA, putative OS=Aspergillus fumigatus Z5 GN=Y699_02014 PE=3 SV=1	A0A0J5PW55_ASPFM (+3)		205 kDa	15	5	0	0
163	Histidyl-tRNA synthetase, mitochondrial OS=Aspergillus fumigatus Z5 GN=Y699_04856 PE=3 SV=1	A0A0J5Q0J2_ASPFM (+3)		73 kDa	17	0	2	0
164	60S ribosomal protein L31e OS=Aspergillus fumigatus Z5 GN=Y699_04445 PE=4 SV=1	A0A0J5Q747_ASPFM (+3)		14 kDa	0	3	0	18
165	Epoxide hydrolase OS=Aspergillus fumigatus Z5 GN=Y699_00723 PE=4 SV=1	A0A0J5SPT1_ASPFM (+3)		44 kDa	5	8	3	5
166	Glucosamine 6-phosphate acetyltransferase OS=Aspergillus fumigatus Z5 GN=Y699_07455 PE=4 SV=1	A0A0J5PI52_ASPFM (+3)		21 kDa	6	4	2	7
167	Curved DNA-binding protein OS=Aspergillus fumigatus Z5 GN=Y699_02195 PE=4 SV=1	A0A0J5Q1T1_ASPFM (+3)		44 kDa	6	7	2	4
168	GTP-binding nuclear protein OS=Neosartorya fumigata (strain CEA10 / CBS 144.89 / FGSC A1163) GN=AFUB_001470 PE=3 SV=1	B0XME8_ASPFC (+1)		24 kDa	4	2	13	2
169	GDP-mannose pyrophosphorylase A OS=Aspergillus fumigatus Z5 GN=Y699_03920 PE=4 SV=1	A0A0J5Q5K8_ASPFM (+1)		48 kDa	6	3	9	2
170	DltD N-terminal domain-containing protein OS=Aspergillus fumigatus Z5 GN=Y699_05935 PE=4 SV=1	A0A0J5PMV9_ASPFM (+3)		33 kDa	0	3	11	3
171	40S ribosomal protein S6 OS=Aspergillus fumigatus Z5 GN=Y699_06452 PE=3 SV=1	A0A0J5PEH6_ASPFM (+3)		27 kDa	0	3	6	8
172	40S ribosomal protein S24 OS=Aspergillus fumigatus Z5 GN=Y699_08913 PE=3 SV=1	A0A0J5PKX4_ASPFM (+3)		15 kDa	0	0	0	17
173	T-complex protein 1, alpha subunit, putative OS=Aspergillus fumigatus Z5 GN=Y699_02271 PE=3 SV=1	A0A0J5Q0Q1_ASPFM (+3)		62 kDa	12	2	6	0
174	CRAL/TRIO domain-containing protein OS=Aspergillus fumigatus Z5 GN=Y699_00325 PE=4 SV=1	A0A0J5PUY2_ASPFM (+3)		46 kDa	14	6	0	0
175	Bifunctional pyrimidine biosynthesis protein (PyrABCN), putative OS=Aspergillus fumigatus Z5 GN=Y699_04267 PE=3 SV=1	A0A0J5T051_ASPFM (+3)		246 kDa	9	11	0	0
176	ATP dependent RNA helicase (Dbp5) OS=Aspergillus fumigatus Z5 GN=Y699_04688 PE=3 SV=1	A0A0J5Q357_ASPFM (+3)		56 kDa	17	0	2	0
177	Uncharacterized protein OS=Neosartorya fumigata GN=CDV57_00125 PE=3 SV=1	A0A229YDQ3_ASPFM		29 kDa	4	2	9	5
178	Tryptophan synthase OS=Aspergillus fumigatus Z5 GN=Y699_02549 PE=3 SV=1	A0A0J5PYK6_ASPFM (+2)		77 kDa	3	11	3	3
179	Glutaminyl-tRNA synthetase OS=Aspergillus fumigatus Z5 GN=Y699_04755 PE=3 SV=1	A0A0J5SX62_ASPFM (+1)		74 kDa	8	3	6	2
180	Hsp70 chaperone Hsp88 OS=Aspergillus fumigatus Z5 GN=Y699_05105 PE=3 SV=1	A0A0J5SY40_ASPFM (+3)		80 kDa	13	2	2	0
181	Dihydrolipoamide succinyltransferase OS=Neosartorya fumigata GN=KGD2 PE=2 SV=1	Q9UWE0_ASPFM		50 kDa	11	3	2	0
182	Allergen, putative OS=Aspergillus fumigatus Z5 GN=Y699_00116 PE=4 SV=1	A0A0J5PTL5_ASPFM (+3)		18 kDa	3	0	4	11		2-Cys Prx
183	T-complex protein 1 subunit delta OS=Aspergillus fumigatus Z5 GN=Y699_01770 PE=3 SV=1	A0A0J5PZB9_ASPFM (+3)		58 kDa	11	0	3	3
184	ADP,ATP carrier protein OS=Aspergillus fumigatus Z5 GN=Y699_06760 PE=3 SV=1	A0A0J5PPP6_ASPFM (+3)		34 kDa	0	4	7	6
185	60S ribosomal protein L6 OS=Aspergillus fumigatus Z5 GN=Y699_08158 PE=4 SV=1	A0A0J5PWN4_ASPFM (+3)		22 kDa	0	0	10	6
186	Glycerol-3-phosphate dehydrogenase [NAD(+)] OS=Neosartorya fumigata GN=CDV57_02562 PE=3 SV=1	A0A229Y6P3_ASPFM (+2)		46 kDa	3	3	14	0
187	Carboxypeptidase OS=Aspergillus fumigatus Z5 GN=Y699_00088 PE=3 SV=1	A0A0J5SN94_ASPFM (+1)		52 kDa	9	6	3	0
188	Eukaryotic translation initiation factor 3 subunit C OS=Aspergillus fumigatus Z5 GN=NIP1 PE=3 SV=1	A0A0J5PR49_ASPFM (+3)		98 kDa	10	0	8	2
189	Arginyl-tRNA synthetase OS=Aspergillus fumigatus Z5 GN=Y699_02470 PE=3 SV=1	A0A0J5Q2N2_ASPFM (+2)		73 kDa	10	8	0	0
190	Obg-like ATPase 1 OS=Aspergillus fumigatus Z5 GN=Y699_08282 PE=3 SV=1	A0A0J5STT4_ASPFM (+3)		43 kDa	5	4	4	5
191	Sulfate adenylyltransferase OS=Aspergillus fumigatus Z5 GN=MET3 PE=3 SV=1	A0A0J5PYD5_ASPFM (+3)		64 kDa	8	3	4	2
192	40S ribosomal protein S12 OS=Neosartorya fumigata GN=CDV57_05445 PE=3 SV=1	A0A229WKR0_ASPFM (+2)		16 kDa	5	2	3	7
193	Phospholipase OS=Aspergillus fumigatus Z5 GN=Y699_02226 PE=3 SV=1	A0A0J5Q0J9_ASPFM (+3)		123 kDa	6	4	6	2
194	Uncharacterized protein OS=Neosartorya fumigata GN=CDV57_09258 PE=4 SV=1	A0A229XJ90_ASPFM (+1)		40 kDa	4	3	5	5
195	S-formylglutathione hydrolase OS=Aspergillus fumigatus Z5 GN=Y699_00825 PE=3 SV=1	A0A0J5PWG9_ASPFM (+2)		32 kDa	3	5	6	3
196	Prolyl-tRNA synthetase OS=Aspergillus fumigatus Z5 GN=Y699_02272 PE=3 SV=1	A0A0J5PXC5_ASPFM (+3)		69 kDa	10	4	2	2
197	T-complex protein 1, zeta subunit, putative OS=Aspergillus fumigatus Z5 GN=Y699_01590 PE=3 SV=1	A0A0J5PYV3_ASPFM (+3)		59 kDa	7	2	8	2
198	Adenine phosphoribosyltransferase 1 OS=Aspergillus fumigatus Z5 GN=Y699_08930 PE=3 SV=1	A0A0J5PHA4_ASPFM (+3)		25 kDa	0	2	11	0
199	AIF-like mitochondrial oxidoreductase (Nfrl) OS=Aspergillus fumigatus Z5 GN=Y699_08906 PE=4 SV=1	A0A0J5SG21_ASPFM (+3)		60 kDa	12	3	2	0
200	60S ribosomal protein L27e OS=Neosartorya fumigata (strain CEA10 / CBS 144.89 / FGSC A1163) GN=AFUB_006720 PE=4 SV=1	B0XPJ7_ASPFC (+1)		23 kDa	0	2	2	13
201	Acyl-CoA:6-aminopenicillanic-acid-acyltransferase, putative OS=Aspergillus fumigatus Z5 GN=Y699_01296 PE=4 SV=1	A0A0J5PWQ8_ASPFM (+2)		40 kDa	4	2	11	0
202	Glycerol dehydrogenase (GldB), putative OS=Neosartorya fumigata (strain ATCC MYA-4609 / Af293 / CBS 101355 / FGSC A1100) GN=AFUA_4G11730 PE=4 SV=1	Q4WQ65_ASPFU		37 kDa	4	7	6	0
203	Valyl-tRNA synthetase OS=Aspergillus fumigatus Z5 GN=Y699_05600 PE=3 SV=1	A0A0J5PLW0_ASPFM (+3)		120 kDa	14	2	0	2
204	T-complex protein 1, epsilon subunit, putative OS=Aspergillus fumigatus Z5 GN=Y699_03912 PE=3 SV=1	A0A0J5SZ60_ASPFM (+3)		59 kDa	13	0	4	0
205	Ser/Thr protein phosphatase family protein OS=Aspergillus fumigatus Z5 GN=Y699_04143 PE=4 SV=1	A0A0J5Q352_ASPFM (+1)		74 kDa	15	0	3	0
206	Coronin OS=Aspergillus fumigatus Z5 GN=Y699_02447 PE=3 SV=1	A0A0J5PXU5_ASPFM (+3)		66 kDa	13	2	0	0
207	Homoserine dehydrogenase OS=Neosartorya fumigata GN=CDV57_07890 PE=3 SV=1	A0A229XRI5_ASPFM (+2)		39 kDa	0	11	8	0
208	Uncharacterized protein OS=Neosartorya fumigata GN=CDV57_00419 PE=4 SV=1	A0A229YDL5_ASPFM (+2)		66 kDa	16	3	0	0
209	40S ribosomal protein S11 OS=Aspergillus fumigatus Z5 GN=Y699_03197 PE=3 SV=1	A0A0J5SKL4_ASPFM (+3)		19 kDa	5	4	5	4
210	Arp2/3 complex 34 kDa subunit OS=Aspergillus fumigatus Z5 GN=Y699_07002 PE=3 SV=1	A0A0J5PLH0_ASPFM (+3)		37 kDa	3	6	6	3
211	Uncharacterized protein OS=Neosartorya fumigata GN=CDV57_08493 PE=4 SV=1	A0A229XEN1_ASPFM		52 kDa	6	7	3	2
212	Proteasome regulatory particle subunit Rpt2 OS=Aspergillus fumigatus Z5 GN=Y699_00558 PE=3 SV=1	A0A0J5SPE7_ASPFM (+3)		56 kDa	7	5	3	2
213	Leucyl-tRNA synthetase OS=Aspergillus fumigatus Z5 GN=Y699_04391 PE=4 SV=1	A0A0J5Q3S7_ASPFM (+3)		123 kDa	6	3	3	2
214	Aspartic endopeptidase Pep1/aspergillopepsin F OS=Aspergillus fumigatus Z5 GN=Y699_05202 PE=3 SV=1	A0A0J5Q5Z0_ASPFM (+3)		42 kDa	3	9	3	0
215	Glucosamine-fructose-6-phosphate aminotransferase OS=Aspergillus fumigatus Z5 GN=Y699_03792 PE=4 SV=1	A0A0J5SYU2_ASPFM (+3)		77 kDa	4	4	7	2
216	Septin OS=Aspergillus fumigatus Z5 GN=Y699_08375 PE=3 SV=1	A0A0J5Q012_ASPFM (+3)		39 kDa	2	11	4	0
217	2-methylcitrate dehydratase OS=Aspergillus fumigatus Z5 GN=Y699_07328 PE=4 SV=1	A0A0J5PFU7_ASPFM (+3)		62 kDa	9	3	0	2
218	Ran-specific GTPase-activating protein 1 OS=Aspergillus fumigatus Z5 GN=Y699_01043 PE=4 SV=1	A0A0J5SQM4_ASPFM (+3)		28 kDa	0	5	0	9
219	Translation initiation factor EF-2 gamma subunit OS=Aspergillus fumigatus Z5 GN=Y699_06146 PE=4 SV=1	A0A0J5SCJ9_ASPFM (+3)		56 kDa	12	2	0	0
220	ATP phosphoribosyltransferase His1 OS=Aspergillus fumigatus Z5 GN=Y699_08470 PE=3 SV=1	A0A0J5PL88_ASPFM (+3)		31 kDa	4	9	5	0
221	Dimeric dihydrodiol dehydrogenase OS=Aspergillus fumigatus Z5 GN=Y699_01104 PE=4 SV=1	A0A0J5PTH8_ASPFM (+3)		43 kDa	5	8	4	0
222	Homoserine kinase OS=Aspergillus fumigatus Z5 GN=Y699_00435 PE=3 SV=1	A0A0J5PVA3_ASPFM (+3)		39 kDa	3	8	4	0
223	Uncharacterized protein OS=Neosartorya fumigata GN=CDV57_03381 PE=3 SV=1	A0A229Y2N3_ASPFM		156 kDa	6	8	2	0
224	Phenylalanyl-tRNA synthetase beta chain cytoplasmic OS=Aspergillus fumigatus Z5 GN=Y699_03142 PE=4 SV=1	A0A0J5SKF0_ASPFM (+2)		59 kDa	10	2	4	0
225	Uncharacterized protein OS=Neosartorya fumigata GN=CDV57_06872 PE=4 SV=1	A0A229W936_ASPFM (+2)		37 kDa	0	14	2	0
226	Translation initiation factor 2 alpha subunit OS=Aspergillus fumigatus Z5 GN=Y699_01216 PE=4 SV=1	A0A0J5PWI2_ASPFM (+3)		36 kDa	5	11	0	0
227	DnaJ and TPR domain-containing protein OS=Aspergillus fumigatus Z5 GN=Y699_06710 PE=4 SV=1	A0A0J5PPI8_ASPFM (+3)		76 kDa	17	0	0	0
228	Uricase OS=Aspergillus fumigatus Z5 GN=Y699_02786 PE=3 SV=1	A0A0J5Q240_ASPFM (+3)		34 kDa	4	6	2	4
229	Nuclear pore complex subunit (SEC13) OS=Aspergillus fumigatus Z5 GN=Y699_05991 PE=3 SV=1	A0A0J5SC73_ASPFM (+3)		34 kDa	4	4	7	2
230	Proteasome component Prs3, putative OS=Aspergillus fumigatus Z5 GN=Y699_03801 PE=4 SV=1	A0A0J5Q1X8_ASPFM (+3)		28 kDa	3	0	9	3
231	60S ribosomal protein L23 OS=Aspergillus fumigatus Z5 GN=Y699_00419 PE=3 SV=1	A0A0J5PRP3_ASPFM (+3)		17 kDa	3	3	2	6
232	3'(2'),5'-bisphosphate nucleotidase OS=Neosartorya fumigata (strain CEA10 / CBS 144.89 / FGSC A1163) GN=AFUB_075020 PE=4 SV=1	B0Y7U4_ASPFC (+1)		44 kDa	2	10	0	4
233	Uncharacterized protein OS=Aspergillus fumigatus Z5 GN=Y699_07949 PE=4 SV=1	A0A0J5SMV0_ASPFM (+3)		16 kDa	3	2	0	10
234	Aldehyde dehydrogenase Ald3, putative OS=Aspergillus fumigatus Z5 GN=Y699_06244 PE=3 SV=1	A0A0J5PFW6_ASPFM (+2)		54 kDa	7	5	3	0
235	GNAT family acetyltransferase OS=Aspergillus fumigatus Z5 GN=Y699_00047 PE=4 SV=1	A0A0J5PQ88_ASPFM (+3)		29 kDa	0	0	11	3
236	Glutathione reductase OS=Neosartorya fumigata (strain CEA10 / CBS 144.89 / FGSC A1163) GN=AFUB_015490 PE=3 SV=1	B0XNK7_ASPFC (+1)		51 kDa	7	3	4	0
237	Ribosomal protein L14 OS=Aspergillus fumigatus Z5 GN=Y699_07318 PE=4 SV=1	A0A0J5PFT3_ASPFM (+3)		17 kDa	0	0	2	10
238	Isocitrate dehydrogenase [NADP] OS=Aspergillus fumigatus Z5 GN=Y699_01672 PE=3 SV=1	A0A0J5PUW3_ASPFM (+3)		48 kDa	9	4	2	0
239	Proliferating cell nuclear antigen OS=Aspergillus fumigatus Z5 GN=Y699_06803 PE=1 SV=1	A0A0J5SJF1_ASPFM (+1)		95 kDa	4	6	6	0
240	60S ribosomal protein L8 OS=Aspergillus fumigatus Z5 GN=Y699_00486 PE=4 SV=1	A0A0J5PUM3_ASPFM (+3)		27 kDa	0	0	8	5
241	Coatomer subunit alpha OS=Neosartorya fumigata (strain ATCC MYA-4609 / Af293 / CBS 101355 / FGSC A1100) GN=AFUA_3G08840 PE=4 SV=1	Q4WXA9_ASPFU		136 kDa	7	7	0	0
242	Aldehyde reductase (AKR1) OS=Aspergillus fumigatus Z5 GN=Y699_04174 PE=4 SV=1	A0A0J5Q7C1_ASPFM (+3)		37 kDa	0	11	3	0
243	Heat shock protein (Sti1), putative OS=Aspergillus fumigatus Z5 GN=Y699_08885 PE=4 SV=1	A0A0J5PH74_ASPFM (+3)		64 kDa	13	0	0	2
244	Dienelactone hydrolase family protein OS=Aspergillus fumigatus Z5 GN=Y699_04401 PE=4 SV=1	A0A0J5Q3T8_ASPFM (+3)		27 kDa	3	0	13	0
245	AP-1 adaptor complex subunit gamma OS=Aspergillus fumigatus Z5 GN=Y699_06698 PE=4 SV=1	A0A0J5SJ38_ASPFM (+3)		92 kDa	3	0	0	13
246	Nucleolar protein nop5 OS=Aspergillus fumigatus Z5 GN=Y699_01225 PE=4 SV=1	A0A0J5PXN8_ASPFM (+3)		65 kDa	7	3	3	3
247	Elongation factor Tu OS=Aspergillus fumigatus Z5 GN=Y699_08056 PE=3 SV=1	A0A0J5PW00_ASPFM (+3)		48 kDa	4	4	5	3
248	Isocitrate dehydrogenase LysB OS=Aspergillus fumigatus Z5 GN=Y699_03899 PE=4 SV=1	A0A0J5Q6J2_ASPFM (+1)		38 kDa	4	6	3	2
249	40S ribosomal protein S0 OS=Aspergillus fumigatus Z5 GN=RPS0 PE=3 SV=1	A0A0J5PWJ7_ASPFM (+3)		32 kDa	2	3	7	3
250	3-isopropylmalate dehydratase OS=Aspergillus fumigatus Z5 GN=Y699_02721 PE=3 SV=1	A0A0J5Q1X4_ASPFM (+3)		84 kDa	6	3	2	0
251	Glutamate synthase Glt1 OS=Aspergillus fumigatus Z5 GN=Y699_01116 PE=4 SV=1	A0A0J5PW89_ASPFM (+3)		234 kDa	9	3	0	2
252	Aldehyde dehydrogenase OS=Aspergillus fumigatus Z5 GN=Y699_08802 PE=3 SV=1	A0A0J5PHJ6_ASPFM (+3)		54 kDa	6	5	2	0
253	Ribosome biogenesis ABC transporter Arb1 OS=Aspergillus fumigatus Z5 GN=Y699_00555 PE=4 SV=1	A0A0J5PVP3_ASPFM (+3)		70 kDa	9	0	3	0
254	Riboflavin synthase, alpha subunit OS=Aspergillus fumigatus Z5 GN=Y699_06680 PE=4 SV=1	A0A0J5PPF6_ASPFM (+3)		25 kDa	2	0	11	0
255	Myo-inositol-phosphate synthase OS=Aspergillus fumigatus Z5 GN=Y699_04670 PE=4 SV=1	A0A0J5SWY9_ASPFM (+3)		59 kDa	8	2	0	2
256	Uncharacterized protein OS=Neosartorya fumigata GN=CDV57_08432 PE=4 SV=1	A0A229XMS5_ASPFM (+2)		15 kDa	0	0	0	10
257	Uncharacterized protein OS=Aspergillus fumigatus Z5 GN=Y699_04689 PE=4 SV=1	A0A0J5PZV4_ASPFM (+1)		88 kDa	5	6	4	0
258	Phosphatidylinositol transporter OS=Aspergillus fumigatus Z5 GN=Y699_01561 PE=4 SV=1	A0A0J5PXF3_ASPFM (+3)		37 kDa	6	6	2	0
259	Methylenetetrahydrofolate reductase OS=Aspergillus fumigatus Z5 GN=Y699_02718 PE=3 SV=1	A0A0J5SVU5_ASPFM (+3)		69 kDa	7	7	2	0
260	Carbamoyl-phosphate synthase, large subunit OS=Aspergillus fumigatus Z5 GN=Y699_02825 PE=4 SV=1	A0A0J5Q3K5_ASPFM (+2)		129 kDa	6	0	5	0
261	Lysine--tRNA ligase OS=Aspergillus fumigatus Z5 GN=Y699_03922 PE=3 SV=1	A0A0J5SZ70_ASPFM (+3)		69 kDa	10	5	0	0
262	Proteasome regulatory particle subunit (RpnE), putative OS=Aspergillus fumigatus Z5 GN=Y699_01882 PE=4 SV=1	A0A0J5PVE5_ASPFM (+3)		56 kDa	14	0	0	0
263	3-hydroxyisobutyryl-CoA hydrolase, mitochondrial OS=Aspergillus fumigatus Z5 GN=Y699_05153 PE=3 SV=1	A0A0J5Q4L5_ASPFM (+1)		52 kDa	15	0	0	0
264	Actin-related protein 2/3 complex subunit OS=Aspergillus fumigatus Z5 GN=Y699_03809 PE=3 SV=1	A0A0J5Q6C6_ASPFM (+3)		40 kDa	4	4	3	2
265	Superoxide dismutase [Cu-Zn] OS=Aspergillus fumigatus Z5 GN=Y699_00764 PE=3 SV=1	A0A0J5PSK0_ASPFM (+3)		16 kDa	2	2	2	8
266	D-xylose reductase (Xyl1) OS=Aspergillus fumigatus Z5 GN=Y699_06810 PE=4 SV=1	A0A0J5PPW2_ASPFM (+3)		36 kDa	2	4	7	2
267	Acetylglutamate kinase OS=Aspergillus fumigatus Z5 GN=Y699_07410 PE=3 SV=1	A0A0J5PI13_ASPFM		217 kDa	0	2	7	3
268	Dihydrolipoyl dehydrogenase OS=Aspergillus fumigatus Z5 GN=Y699_04772 PE=3 SV=1	A0A0J5Q4K6_ASPFM (+3)		55 kDa	5	0	6	3
269	60S ribosomal protein L7A OS=Aspergillus fumigatus Z5 GN=Y699_04423 PE=4 SV=1	A0A0J5Q3X4_ASPFM		57 kDa	0	2	4	7
270	General amidase GmdA OS=Aspergillus fumigatus Z5 GN=Y699_03961 PE=4 SV=1	A0A0J5Q2G1_ASPFM (+3)		62 kDa	9	0	3	0
271	Saccharopine dehydrogenase [NAD(+), L-lysine-forming] OS=Aspergillus fumigatus Z5 GN=Y699_01385 PE=3 SV=1	A0A0J5PY62_ASPFM (+3)		42 kDa	7	5	2	0
272	Aspergillopepsin OS=Aspergillus fumigatus Z5 GN=Y699_07789 PE=4 SV=1	A0A0J5SMF7_ASPFM (+3)		28 kDa	0	2	4	8
273	Farnesyl-pyrophosphate synthetase OS=Aspergillus fumigatus Z5 GN=Y699_00210 PE=3 SV=1	A0A0J5PUK7_ASPFM (+3)		40 kDa	2	8	5	0
274	F-actin capping protein beta subunit OS=Aspergillus fumigatus Z5 GN=Y699_06965 PE=4 SV=1	A0A0J5PQ79_ASPFM (+1)		30 kDa	0	7	6	2
275	TCTP family protein OS=Aspergillus fumigatus Z5 GN=Y699_08961 PE=3 SV=1	A0A0J5SF68_ASPFM (+3)		20 kDa	0	2	12	0
276	Protein phosphatase 2a regulatory sububit OS=Aspergillus fumigatus Z5 GN=Y699_06740 PE=4 SV=1	A0A0J5PPM3_ASPFM (+3)		69 kDa	11	0	0	0
277	Alkaline serine protease OS=Aspergillus fumigatus Z5 GN=Y699_03125 PE=3 SV=1	A0A0J5PPZ3_ASPFM (+1)		15 kDa	3	0	0	11
278	Cofilin OS=Aspergillus fumigatus Z5 GN=Y699_00888 PE=3 SV=1	A0A0J5SQ92_ASPFM (+3)		17 kDa	0	0	0	12
279	Aromatic aminotransferase Aro8 OS=Aspergillus fumigatus Z5 GN=Y699_02509 PE=4 SV=1	A0A0J5PYH6_ASPFM (+3)		61 kDa	11	0	3	0
280	Glyceraldehyde-3-phosphate dehydrogenase OS=Aspergillus fumigatus Z5 GN=Y699_00075 PE=3 SV=1	A0A0J5PU96_ASPFM (+3)		55 kDa	2	11	0	0
281	60S ribosomal protein L22, putative OS=Aspergillus fumigatus Z5 GN=Y699_01326 PE=4 SV=1	A0A0J5PWT3_ASPFM (+1)		14 kDa	0	0	2	12
282	ATP-dependent RNA helicase dbp2 OS=Aspergillus fumigatus Z5 GN=Y699_02766 PE=3 SV=1	A0A0J5Q218_ASPFM (+3)		60 kDa	14	0	0	0
283	Uncharacterized protein OS=Aspergillus fumigatus Z5 GN=Y699_08014 PE=4 SV=1	A0A0J5SN25_ASPFM (+3)		28 kDa	2	3	7	2
284	Alanine aminotransferase OS=Aspergillus fumigatus Z5 GN=Y699_03935 PE=4 SV=1	A0A0J5Q5M2_ASPFM (+3)		54 kDa	4	2	3	3
285	Proteasome subunit alpha type OS=Aspergillus fumigatus Z5 GN=Y699_01425 PE=3 SV=1	A0A0J5PYA5_ASPFM (+3)		28 kDa	3	2	4	5
286	Uncharacterized protein OS=Neosartorya fumigata GN=CDV57_02781 PE=4 SV=1	A0A229Y7X9_ASPFM		33 kDa	4	2	5	3
287	Glycyl-tRNA synthetase OS=Aspergillus fumigatus Z5 GN=Y699_00445 PE=4 SV=1	A0A0J5PVB6_ASPFM (+3)		74 kDa	6	2	3	2
288	Succinate-semialdehyde dehydrogenase Uga2, putative OS=Aspergillus fumigatus Z5 GN=Y699_06204 PE=4 SV=1	A0A0J5PFR2_ASPFM (+3)		58 kDa	6	3	2	0
289	ATP dependent RNA helicase (Sub2), putative OS=Aspergillus fumigatus Z5 GN=Y699_07437 PE=4 SV=1	A0A0J5SER2_ASPFM (+3)		50 kDa	2	4	3	2
290	Aspartic endopeptidase Pep2 OS=Aspergillus fumigatus Z5 GN=Y699_01415 PE=3 SV=1	A0A0J5PY94_ASPFM (+3)		43 kDa	4	7	2	0
291	UV excision repair protein (RadW) OS=Aspergillus fumigatus Z5 GN=Y699_00457 PE=4 SV=1	A0A0J5PRH2_ASPFM (+3)		39 kDa	0	4	3	3
292	Uncharacterized protein OS=Neosartorya fumigata (strain CEA10 / CBS 144.89 / FGSC A1163) GN=AFUB_092770 PE=4 SV=1	B0YBG9_ASPFC		37 kDa	2	8	0	0
293	Mitogen-activated protein kinase OS=Aspergillus fumigatus Z5 GN=Y699_09180 PE=3 SV=1	A0A0J5PM26_ASPFM (+3)		48 kDa	0	7	2	3
294	Uncharacterized protein OS=Aspergillus fumigatus Z5 GN=Y699_01289 PE=4 SV=1	A0A0J5PTZ3_ASPFM (+2)		60 kDa	9	2	2	0
295	Acetyl-CoA acetyltransferase OS=Aspergillus fumigatus Z5 GN=Y699_05681 PE=3 SV=1	A0A0J5PJI6_ASPFM (+3)		40 kDa	4	0	5	0
296	Proteasome subunit alpha type OS=Aspergillus fumigatus Z5 GN=Y699_02706 PE=3 SV=1	A0A0J5Q1V9_ASPFM (+3)		27 kDa	0	0	10	2
297	KH domain-containing RNA binding protein OS=Aspergillus fumigatus Z5 GN=Y699_03269 PE=4 SV=1	A0A0J5PRG1_ASPFM (+3)		48 kDa	5	6	3	0
298	60S ribosomal protein L9, putative OS=Neosartorya fumigata (strain CEA10 / CBS 144.89 / FGSC A1163) GN=AFUB_008520 PE=4 SV=1	B0XQ32_ASPFC (+1)		22 kDa	0	4	5	4
299	Nascent polypeptide-associated complex (NAC) subunit OS=Aspergillus fumigatus Z5 GN=Y699_07319 PE=4 SV=1	A0A0J5PIX3_ASPFM (+3)		22 kDa	0	3	9	2
300	Branched-chain-amino-acid aminotransferase OS=Aspergillus fumigatus Z5 GN=Y699_05997 PE=3 SV=1	A0A0J5PD67_ASPFM (+3)		46 kDa	2	6	4	0
301	Diphosphomevalonate decarboxylase OS=Aspergillus fumigatus Z5 GN=Y699_06085 PE=3 SV=1	A0A0J5PDS8_ASPFM (+3)		43 kDa	2	9	2	0
302	Arginine biosynthesis bifunctional protein ArgJ, mitochondrial OS=Aspergillus fumigatus Z5 GN=Y699_00657 PE=3 SV=1	A0A0J5PS07_ASPFM (+2)		48 kDa	2	0	10	0
303	Eukaryotic translation initiation factor 3 subunit F OS=Aspergillus fumigatus Z5 GN=Y699_08325 PE=3 SV=1	A0A0J5PZW7_ASPFM (+3)		37 kDa	0	10	2	0
304	Hsp70 chaperone BiP/Kar2 OS=Aspergillus fumigatus Z5 GN=Y699_03241 PE=3 SV=1	A0A0J5PMH5_ASPFM (+3)		73 kDa	16	0	2	0
305	Carbonic anhydrase OS=Aspergillus fumigatus Z5 GN=Y699_05461 PE=3 SV=1	A0A0J5PIT7_ASPFM (+3)		26 kDa	0	0	12	0
306	60S ribosomal protein L28 OS=Aspergillus fumigatus Z5 GN=Y699_07178 PE=4 SV=1	A0A0J5PFB1_ASPFM (+1)		17 kDa	0	0	4	7
307	Riboflavin-specific deaminase OS=Aspergillus fumigatus Z5 GN=Y699_03415 PE=4 SV=1	A0A0J5PQV7_ASPFM (+3)		124 kDa	11	0	0	0
308	Haloacid dehalogenase, type II OS=Aspergillus fumigatus Z5 GN=Y699_03013 PE=4 SV=1	A0A0J5SWK4_ASPFM (+3)		30 kDa	0	0	10	0
309	Ribosome associated DnaJ chaperone Zuotin OS=Aspergillus fumigatus Z5 GN=Y699_03526 PE=4 SV=1	A0A0J5PN39_ASPFM (+3)		51 kDa	11	0	0	0
310	Phosphoenolpyruvate carboxykinase AcuF OS=Aspergillus fumigatus Z5 GN=Y699_03930 PE=3 SV=1	A0A0J5Q5L7_ASPFM (+3)		67 kDa	11	0	0	0
311	Small nuclear ribonucleoprotein SmB, putative OS=Aspergillus fumigatus Z5 GN=Y699_06162 PE=4 SV=1	A0A0J5PDL3_ASPFM (+1)		22 kDa	0	0	7	6
312	COP9 signalosome subunit 2 (CsnB) OS=Aspergillus fumigatus Z5 GN=Y699_01874 PE=4 SV=1	A0A0J5PVN7_ASPFM (+3)		58 kDa	9	0	0	2
313	RNase L inhibitor of the ABC superfamily OS=Aspergillus fumigatus Z5 GN=Y699_08240 PE=4 SV=1	A0A0J5PZM4_ASPFM (+3)		76 kDa	13	0	0	0
314	D-isomer specific 2-hydroxyacid dehydrogenase family protein OS=Aspergillus fumigatus Z5 GN=Y699_04158 PE=3 SV=1	A0A0J5Q369_ASPFM (+3)		37 kDa	0	12	0	0
315	Ubiquitin (UbiC), putative OS=Neosartorya fumigata (strain CEA10 / CBS 144.89 / FGSC A1163) GN=AFUB_037910 PE=4 SV=1	B0XXM3_ASPFC (+1)		18 kDa	3	3	3	2
316	Nucleosome assembly protein Nap1 OS=Aspergillus fumigatus Z5 GN=Y699_00411 PE=3 SV=1	A0A0J5PUC5_ASPFM (+3)		47 kDa	4	0	2	4
317	Uncharacterized protein OS=Aspergillus fumigatus Z5 GN=Y699_04315 PE=4 SV=1	A0A0J5Q6R6_ASPFM (+3)		40 kDa	2	5	4	2
318	RNP domain-containing protein OS=Aspergillus fumigatus Z5 GN=Y699_00565 PE=4 SV=1	A0A0J5PVQ0_ASPFM (+2)		37 kDa	3	3	5	0
319	Proteasome component Pre2, putative OS=Aspergillus fumigatus Z5 GN=Y699_03988 PE=4 SV=1	A0A0J5Q2N5_ASPFM (+3)		33 kDa	0	3	7	2
320	Methylenetetrahydrofolate dehydrogenase OS=Neosartorya fumigata (strain CEA10 / CBS 144.89 / FGSC A1163) GN=AFUB_082200 PE=4 SV=1	B0Y9T5_ASPFC (+1)		33 kDa	0	9	2	0
321	Enoyl-CoA hydratase/isomerase family protein OS=Aspergillus fumigatus Z5 GN=Y699_02750 PE=3 SV=1	A0A0J5Q3D9_ASPFM (+3)		32 kDa	0	0	9	2
322	Uncharacterized protein OS=Aspergillus fumigatus Z5 GN=Y699_04811 PE=4 SV=1	A0A0J5Q0F5_ASPFM (+3)		30 kDa	0	0	10	0
323	Nuclear pore complex subunit OS=Aspergillus fumigatus Z5 GN=Y699_04205 PE=4 SV=1	A0A0J5Q6H2_ASPFM (+3)		39 kDa	2	10	0	0
324	Uncharacterized protein OS=Neosartorya fumigata GN=CDV57_04088 PE=3 SV=1	A0A229W508_ASPFM (+2)		64 kDa	10	0	0	0
325	Threonine dehydratase OS=Aspergillus fumigatus Z5 GN=Y699_06200 PE=3 SV=1	A0A0J5PE32_ASPFM (+3)		62 kDa	11	0	0	0
326	Glycine-rich RNA-binding protein OS=Aspergillus fumigatus Z5 GN=Y699_01680 PE=4 SV=1	A0A0J5PZ42_ASPFM (+3)		14 kDa	0	0	0	13
327	Cyanate hydratase OS=Aspergillus fumigatus Z5 GN=cyn1 PE=3 SV=1	A0A0J5Q1W4_ASPFM (+3)		17 kDa	0	0	0	13
328	Dihydroxy acid dehydratase, putative OS=Aspergillus fumigatus Z5 GN=Y699_02453 PE=3 SV=1	A0A0J5SV38_ASPFM (+3)		65 kDa	12	0	0	0
329	Septin OS=Aspergillus fumigatus Z5 GN=Y699_00271 PE=3 SV=1	A0A0J5PTZ2_ASPFM (+3)		44 kDa	5	3	0	3
330	60S ribosomal protein L20 OS=Aspergillus fumigatus Z5 GN=Y699_06837 PE=3 SV=1	A0A0J5PL23_ASPFM (+1)		20 kDa	2	4	0	3
331	ATPase GET3 OS=Aspergillus fumigatus Z5 GN=GET3 PE=3 SV=1	A0A0J5PYA0_ASPFM (+3)		37 kDa	2	2	6	0
332	Actin cytoskeleton protein (VIP1), putative OS=Aspergillus fumigatus Z5 GN=Y699_02828 PE=4 SV=1	A0A0J5SW31_ASPFM (+3)		28 kDa	2	7	0	0
333	Uncharacterized protein OS=Aspergillus fumigatus Z5 GN=Y699_02544 PE=4 SV=1	A0A0J5PYK3_ASPFM		207 kDa	5	0	5	0
334	Probable Xaa-Pro aminopeptidase P OS=Neosartorya fumigata (strain CEA10 / CBS 144.89 / FGSC A1163) GN=ampp PE=3 SV=1	AMPP1_ASPFC (+1)		73 kDa	8	0	2	0
335	Molybdenum cofactor biosynthesis protein Gephyrin OS=Aspergillus fumigatus Z5 GN=Y699_02319 PE=4 SV=1	A0A0J5PY21_ASPFM (+3)		74 kDa	4	0	0	3
336	Septin OS=Aspergillus fumigatus Z5 GN=Y699_00699 PE=3 SV=1	A0A0J5PSF6_ASPFM (+3)		43 kDa	4	4	4	0
337	Uncharacterized protein OS=Aspergillus fumigatus Z5 GN=Y699_01124 PE=4 SV=1	A0A0J5PTJ5_ASPFM (+1)		47 kDa	3	4	5	0
338	Glucan endo-1,3-beta-glucosidase eglC OS=Aspergillus fumigatus Z5 GN=Y699_07606 PE=4 SV=1	A0A0J5PSU6_ASPFM (+3)		45 kDa	2	4	5	0
339	D-amino acid oxidase OS=Aspergillus fumigatus Z5 GN=Y699_00954 PE=4 SV=1	A0A0J5PT46_ASPFM (+3)		40 kDa	3	6	2	0
340	Ran GTPase activating protein 1 OS=Aspergillus fumigatus Z5 GN=Y699_01783 PE=4 SV=1	A0A0J5SSD1_ASPFM (+3)		46 kDa	4	5	2	0
341	Serine/threonine-protein phosphatase OS=Aspergillus fumigatus Z5 GN=Y699_04226 PE=3 SV=1	A0A0J5Q3A7_ASPFM (+3)		38 kDa	3	6	2	0
342	Actin monomer binding protein, putative OS=Aspergillus fumigatus Z5 GN=Y699_02184 PE=4 SV=1	A0A0J5PXN9_ASPFM (+1)		38 kDa	2	6	3	0
343	Uncharacterized protein OS=Neosartorya fumigata GN=CDV57_02409 PE=3 SV=1	A0A229Y6A2_ASPFM		125 kDa	7	0	3	0
344	Glutamyl-tRNA synthetase OS=Aspergillus fumigatus Z5 GN=Y699_00314 PE=3 SV=1	A0A0J5PRE6_ASPFM (+2)		81 kDa	5	4	0	0
345	Methionyl-tRNA synthetase OS=Aspergillus fumigatus Z5 GN=Y699_08358 PE=3 SV=1	A0A0J5PX70_ASPFM (+3)		73 kDa	7	3	0	0
346	Ubiquitin C-terminal hydrolase (HAUSP) OS=Aspergillus fumigatus Z5 GN=Y699_00285 PE=3 SV=1	A0A0J5PUT7_ASPFM		162 kDa	8	0	2	0
347	Hsp90 co-chaperone Cdc37 OS=Aspergillus fumigatus Z5 GN=Y699_06377 PE=4 SV=1	A0A0J5PE51_ASPFM (+3)		55 kDa	5	7	0	0
348	Woronin body protein HexA, putative OS=Aspergillus fumigatus Z5 GN=Y699_00725 PE=4 SV=1	A0A0J5PW54_ASPFM (+3)		56 kDa	0	0	5	5
349	Uncharacterized protein OS=Neosartorya fumigata GN=CDV57_04118 PE=3 SV=1	A0A229Y4H4_ASPFM		52 kDa	5	0	5	0
350	Proteasome subunit alpha type OS=Aspergillus fumigatus Z5 GN=Y699_00181 PE=3 SV=1	A0A0J5PTR8_ASPFM (+3)		30 kDa	0	0	7	3
351	SWI-SNF complex subunit (BAF60b), putative OS=Aspergillus fumigatus Z5 GN=Y699_06673 PE=4 SV=1	A0A0J5SJ15_ASPFM (+2)		57 kDa	11	0	0	0
352	Uncharacterized protein OS=Neosartorya fumigata GN=CDV57_04251 PE=3 SV=1	A0A229XYL4_ASPFM (+2)		17 kDa	0	0	0	11
353	Nitroreductase family protein OS=Aspergillus fumigatus Z5 GN=Y699_00830 PE=4 SV=1	A0A0J5PWH4_ASPFM (+3)		24 kDa	0	0	8	0
354	AhpC/TSA family thioredoxin peroxidase OS=Aspergillus fumigatus Z5 GN=Y699_05401 PE=4 SV=1	A0A0J5PIP5_ASPFM (+3)		30 kDa	0	0	10	0		PxrA
355	Asparagine synthetase Asn2, putative OS=Aspergillus fumigatus Z5 GN=Y699_06062 PE=4 SV=1	A0A0J5PDC7_ASPFM (+3)		65 kDa	8	0	0	0
356	Aldehyde dehydrogenase OS=Aspergillus fumigatus Z5 GN=Y699_02309 PE=3 SV=1	A0A0J5PY12_ASPFM (+3)		52 kDa	12	0	0	0
357	Uncharacterized protein OS=Neosartorya fumigata GN=CDV57_06575 PE=4 SV=1	A0A229XT45_ASPFM (+1)		26 kDa	0	0	12	0
358	Uncharacterized protein OS=Neosartorya fumigata GN=CDV57_02214 PE=3 SV=1	A0A229Y638_ASPFM (+2)		63 kDa	12	0	0	0
359	60S ribosomal protein L18 OS=Aspergillus fumigatus Z5 GN=Y699_03042 PE=4 SV=1	A0A0J5PZF5_ASPFM (+3)		21 kDa	2	2	5	2
360	60S ribosomal protein L11 OS=Aspergillus fumigatus Z5 GN=Y699_06161 PE=3 SV=1	A0A0J5SCL3_ASPFM (+2)		20 kDa	2	2	2	4
361	Fumarate hydratase, putative OS=Aspergillus fumigatus Z5 GN=Y699_07454 PE=3 SV=1	A0A0J5PJC2_ASPFM (+3)		60 kDa	4	3	2	0
362	Translational initiation factor 2 beta OS=Aspergillus fumigatus Z5 GN=Y699_01678 PE=4 SV=1	A0A0J5SS45_ASPFM (+2)		31 kDa	2	4	0	3
363	Peptidyl-prolyl cis-trans isomerase Cpr7 OS=Aspergillus fumigatus Z5 GN=Y699_04767 PE=4 SV=1	A0A0J5Q4K1_ASPFM (+1)		41 kDa	2	6	0	0
364	Proteasome subunit alpha type OS=Aspergillus fumigatus Z5 GN=Y699_04053 PE=3 SV=1	A0A0J5Q2W2_ASPFM (+3)		28 kDa	0	0	6	2
365	Uncharacterized protein OS=Aspergillus fumigatus Z5 GN=Y699_05931 PE=4 SV=1	A0A0J5PK70_ASPFM (+3)		18 kDa	0	2	0	7
366	Nuclear and cytoplasmic polyadenylated RNA-binding protein pub1 OS=Aspergillus fumigatus Z5 GN=Y699_08075 PE=4 SV=1	A0A0J5PZ51_ASPFM (+2)		52 kDa	0	4	4	0
367	Alanine--tRNA ligase OS=Aspergillus fumigatus Z5 GN=ALA1 PE=3 SV=1	A0A0J5PK57_ASPFM (+3)		108 kDa	3	0	5	0
368	Proteasome regulatory particle subunit (RpnG), putative OS=Aspergillus fumigatus Z5 GN=Y699_03934 PE=4 SV=1	A0A0J5Q6M9_ASPFM (+3)		54 kDa	4	4	0	3
369	Phospho-2-dehydro-3-deoxyheptonate aldolase OS=Aspergillus fumigatus Z5 GN=Y699_08428 PE=3 SV=1	A0A0J5SG89_ASPFM (+3)		40 kDa	3	5	3	0
370	Short-chain dehydrogenase/reductase family protein OS=Aspergillus fumigatus Z5 GN=Y699_07349 PE=4 SV=1	A0A0J5PJ04_ASPFM (+3)		30 kDa	2	6	3	0
371	Urease accessory protein UreG OS=Aspergillus fumigatus Z5 GN=Y699_02583 PE=3 SV=1	A0A0J5SVG5_ASPFM (+3)		29 kDa	2	3	6	0
372	Branched-chain amino acid aminotransferase OS=Aspergillus fumigatus Z5 GN=Y699_07093 PE=4 SV=1	A0A0J5SK20_ASPFM (+3)		41 kDa	0	5	4	0
373	Succinate dehydrogenase [ubiquinone] flavoprotein subunit, mitochondrial OS=Aspergillus fumigatus Z5 GN=Y699_01772 PE=3 SV=1	A0A0J5PV58_ASPFM (+3)		71 kDa	6	0	3	0
374	Eukaryotic translation initiation factor 5A OS=Aspergillus fumigatus Z5 GN=Y699_06877 PE=3 SV=1	A0A0J5PL58_ASPFM (+3)		17 kDa	0	0	2	8
375	Uncharacterized protein OS=Neosartorya fumigata GN=CDV57_05141 PE=4 SV=1	A0A229XY79_ASPFM		78 kDa	5	2	0	0
376	Histone H2B OS=Aspergillus fumigatus Z5 GN=Y699_02001 PE=3 SV=1	A0A0J5PYS3_ASPFM (+3)		15 kDa	0	0	0	9
377	3-isopropylmalate dehydrogenase OS=Aspergillus fumigatus Z5 GN=Y699_09051 PE=3 SV=1	A0A0J5SFF5_ASPFM (+3)		39 kDa	0	3	6	0
378	Casein kinase I, putative OS=Aspergillus fumigatus Z5 GN=Y699_03047 PE=3 SV=1	A0A0J5SK76_ASPFM (+3)		46 kDa	0	7	0	2
379	Uncharacterized protein OS=Neosartorya fumigata (strain CEA10 / CBS 144.89 / FGSC A1163) GN=AFUB_030250 PE=4 SV=1	B0XU42_ASPFC (+1)		31 kDa	2	0	6	0
380	Uncharacterized protein OS=Aspergillus fumigatus Z5 GN=Y699_07392 PE=4 SV=1	A0A0J5SEM8_ASPFM (+3)		27 kDa	2	0	8	0
381	Tyrosine decarboxylase, putative OS=Neosartorya fumigata (strain CEA10 / CBS 144.89 / FGSC A1163) GN=AFUB_022010 PE=3 SV=1	B0XVE9_ASPFC (+1)		55 kDa	7	0	0	3
382	Eukaryotic translation initiation factor 3 subunit A OS=Aspergillus fumigatus Z5 GN=TIF32 PE=3 SV=1	A0A0J5PKU4_ASPFM (+2)		120 kDa	8	0	0	0
383	Clathrin heavy chain OS=Aspergillus fumigatus Z5 GN=Y699_06157 PE=3 SV=1	A0A0J5PDK8_ASPFM (+3)		191 kDa	8	0	0	0
384	Arp2/3 complex subunit (Arp2) OS=Aspergillus fumigatus Z5 GN=Y699_05033 PE=3 SV=1	A0A0J5Q483_ASPFM (+3)		44 kDa	4	7	0	0
385	Nuclear segregation protein (Bfr1) OS=Aspergillus fumigatus Z5 GN=Y699_04953 PE=4 SV=1	A0A0J5Q3X3_ASPFM (+3)		57 kDa	6	4	0	0
386	Oxidoreductase OS=Aspergillus fumigatus Z5 GN=Y699_01220 PE=4 SV=1	A0A0J5PXN3_ASPFM (+3)		27 kDa	0	0	6	3
387	Threonyl-tRNA synthetase OS=Aspergillus fumigatus Z5 GN=Y699_09178 PE=3 SV=1	A0A0J5SH10_ASPFM (+3)		84 kDa	7	2	0	0
388	Uncharacterized protein OS=Neosartorya fumigata GN=CDV57_01966 PE=4 SV=1	A0A229Y6F3_ASPFM (+2)		57 kDa	7	0	3	0
389	Proteasome regulatory particle subunit (RpnK) OS=Aspergillus fumigatus Z5 GN=Y699_03127 PE=4 SV=1	A0A0J5SKD5_ASPFM (+3)		37 kDa	0	7	2	0
390	Cytosine deaminase-uracil phosphoribosyltransferase fusion protein OS=Neosartorya fumigata (strain CEA10 / CBS 144.89 / FGSC A1163) GN=AFUB_053020 PE=4 SV=1	B0Y357_ASPFC (+1)		27 kDa	0	0	9	0
391	AMP-binding enzyme OS=Aspergillus fumigatus Z5 GN=Y699_08854 PE=4 SV=1	A0A0J5PJM0_ASPFM (+3)		67 kDa	9	0	0	0
392	Carboxypeptidase OS=Aspergillus fumigatus Z5 GN=Y699_05668 PE=3 SV=1	A0A0J5PK40_ASPFM (+4)		61 kDa	11	0	0	0
393	Vacuolar transporter chaperone (Vtc4) OS=Aspergillus fumigatus Z5 GN=Y699_02912 PE=4 SV=1	A0A0J5PZ01_ASPFM (+2)		92 kDa	10	0	0	0
394	Uncharacterized protein OS=Neosartorya fumigata GN=CDV57_01924 PE=4 SV=1	A0A229Y7H5_ASPFM (+2)		38 kDa	0	10	0	0
395	Proteasome subunit beta type OS=Neosartorya fumigata (strain CEA10 / CBS 144.89 / FGSC A1163) GN=AFUB_064600 PE=3 SV=1	B0Y5U3_ASPFC		24 kDa	0	0	10	0
396	Vacuolar aspartyl aminopeptidase Lap4 OS=Aspergillus fumigatus Z5 GN=Y699_00354 PE=3 SV=1	A0A0J5PRI0_ASPFM (+3)		56 kDa	2	2	4	2
397	Succinate--CoA ligase [ADP-forming] subunit alpha, mitochondrial OS=Aspergillus fumigatus Z5 GN=Y699_00466 PE=3 SV=1	A0A0J5PUK5_ASPFM (+3)		35 kDa	2	2	3	2
398	60S ribosomal protein L21 OS=Aspergillus fumigatus Z5 GN=Y699_01852 PE=4 SV=1	A0A0J5PVC2_ASPFM (+3)		20 kDa	2	0	2	4
399	Tubulin alpha chain OS=Aspergillus fumigatus Z5 GN=Y699_02369 PE=3 SV=1	A0A0J5PY64_ASPFM (+3)		50 kDa	5	0	2	2
400	Uridine/cytidine kinase, putative OS=Aspergillus fumigatus Z5 GN=Y699_03502 PE=4 SV=1	A0A0J5SLA2_ASPFM (+1)		36 kDa	3	2	2	2
401	Uncharacterized protein OS=Aspergillus fumigatus Z5 GN=Y699_07839 PE=4 SV=1	A0A0J5SMK1_ASPFM		36 kDa	2	0	4	0
402	Actin binding protein OS=Aspergillus fumigatus Z5 GN=Y699_05698 PE=4 SV=1	A0A0J5PK62_ASPFM (+3)		84 kDa	0	3	2	2
403	40S ribosomal protein S8 OS=Aspergillus fumigatus Z5 GN=Y699_06857 PE=3 SV=1	A0A0J5PL40_ASPFM (+3)		23 kDa	0	0	4	0
404	Serine/threonine protein kinase (YPK1) OS=Aspergillus fumigatus Z5 GN=Y699_02777 PE=4 SV=1	A0A0J5PYM8_ASPFM (+3)		71 kDa	7	0	0	0
405	40S ribosomal protein S26 OS=Aspergillus fumigatus Z5 GN=Y699_06629 PE=3 SV=1	A0A0J5PKX2_ASPFM (+3)		13 kDa	0	0	0	4
406	L-ornithine aminotransferase Car2 OS=Aspergillus fumigatus Z5 GN=Y699_06299 PE=3 SV=1	A0A0J5PG20_ASPFM (+3)		49 kDa	4	2	3	0
407	Uncharacterized protein OS=Neosartorya fumigata GN=CDV57_07592 PE=4 SV=1	A0A229XT69_ASPFM (+1)		169 kDa	0	3	0	2
408	Fructose-1,6-bisphosphatase Fbp1 OS=Aspergillus fumigatus Z5 GN=Y699_06494 PE=3 SV=1	A0A0J5PGM5_ASPFM (+3)		39 kDa	0	6	2	0
409	Amine oxidase OS=Aspergillus fumigatus Z5 GN=Y699_08020 PE=3 SV=1	A0A0J5PQN3_ASPFM (+3)		75 kDa	3	4	2	0
410	Oxidoreductase OS=Aspergillus fumigatus Z5 GN=Y699_06114 PE=3 SV=1	A0A0J5PFI8_ASPFM (+2)		43 kDa	3	2	3	0
411	NTF2 and RRM domain-containing protein OS=Aspergillus fumigatus Z5 GN=Y699_00373 PE=4 SV=1	A0A0J5SNY3_ASPFM (+3)		57 kDa	4	0	3	3
412	Aspartokinase OS=Aspergillus fumigatus Z5 GN=Y699_00415 PE=3 SV=1	A0A0J5PV77_ASPFM (+1)		57 kDa	3	4	0	2
413	Acyl-CoA dehydrogenase, mitochondrial OS=Aspergillus fumigatus Z5 GN=Y699_09139 PE=4 SV=1	A0A0J5PJ40_ASPFM (+3)		80 kDa	2	2	6	0
414	Histidine biosynthesis trifunctional protein OS=Aspergillus fumigatus Z5 GN=Y699_04910 PE=3 SV=1	A0A0J5SXJ3_ASPFM (+3)		93 kDa	5	2	0	0
415	Leukotriene A4 hydrolase OS=Aspergillus fumigatus Z5 GN=Y699_03031 PE=4 SV=1	A0A0J5Q2U3_ASPFM (+3)		73 kDa	5	0	3	0
416	Cytoplasmic asparaginyl-tRNA synthetase OS=Aspergillus fumigatus Z5 GN=Y699_03340 PE=4 SV=1	A0A0J5PQM9_ASPFM (+3)		65 kDa	5	4	0	0
417	Tripeptidyl-peptidase (TppA) OS=Aspergillus fumigatus Z5 GN=Y699_03546 PE=4 SV=1	A0A0J5PN58_ASPFM (+1)		66 kDa	7	0	0	2
418	Aspartate-semialdehyde dehydrogenase OS=Neosartorya fumigata (strain CEA10 / CBS 144.89 / FGSC A1163) GN=AFUB_042220 PE=4 SV=1	B0XYV5_ASPFC (+1)		39 kDa	4	5	0	0
419	SH3 domain-containing protein OS=Aspergillus fumigatus Z5 GN=Y699_02802 PE=4 SV=1	A0A0J5PYP9_ASPFM (+3)		132 kDa	2	6	0	0
420	Uncharacterized protein OS=Neosartorya fumigata GN=CDV57_06136 PE=4 SV=1	A0A229WCY1_ASPFM (+1)		32 kDa	0	7	0	0
421	Secretion related GTPase SrgB/Ypt1 OS=Neosartorya fumigata (strain CEA10 / CBS 144.89 / FGSC A1163) GN=AFUB_052840 PE=4 SV=1	B0Y339_ASPFC (+1)		22 kDa	0	0	0	6
422	Clathrin-coated vesiclec protein (Bud7) OS=Aspergillus fumigatus Z5 GN=Y699_01278 PE=4 SV=1	A0A0J5SR55_ASPFM (+3)		77 kDa	8	0	0	0
423	UBX domain-containing protein OS=Aspergillus fumigatus Z5 GN=Y699_06131 PE=4 SV=1	A0A0J5SCI7_ASPFM (+3)		56 kDa	0	8	0	0
424	RAB GTPase Ypt5 OS=Aspergillus fumigatus Z5 GN=Y699_06190 PE=4 SV=1	A0A0J5PE23_ASPFM (+3)		24 kDa	0	0	5	0
425	Phosphoserine aminotransferase OS=Aspergillus fumigatus Z5 GN=Y699_07203 PE=3 SV=1	A0A0J5PFF5_ASPFM (+2)		47 kDa	4	0	5	0
426	DEAD-box RNA helicase Dhh1/Vad1 OS=Aspergillus fumigatus Z5 GN=Y699_01992 PE=3 SV=1	A0A0J5PVR2_ASPFM (+3)		57 kDa	7	2	0	0
427	Methionine-R-sulfoxide reductase SelR, putative OS=Neosartorya fumigata (strain ATCC MYA-4609 / Af293 / CBS 101355 / FGSC A1100) GN=AFUA_6G07840 PE=4 SV=2	Q4WN27_ASPFU		23 kDa	0	0	0	6
428	Ras GTPase Rab11, putative OS=Aspergillus fumigatus Z5 GN=Y699_07047 PE=4 SV=1	A0A0J5PLK9_ASPFM (+3)		25 kDa	0	0	6	4
429	Eukaryotic translation initiation factor 3 subunit L OS=Aspergillus fumigatus Z5 GN=Y699_02796 PE=3 SV=1	A0A0J5Q251_ASPFM (+3)		55 kDa	7	3	0	0
430	Protein phosphatase 2C, putative OS=Aspergillus fumigatus Z5 GN=Y699_08330 PE=3 SV=1	A0A0J5PZX2_ASPFM (+2)		46 kDa	6	3	0	0
431	Uncharacterized protein OS=Neosartorya fumigata GN=CDV57_00222 PE=4 SV=1	A0A229YCW1_ASPFM		24 kDa	2	0	0	7
432	Thiamine biosynthetic bifunctional enzyme, putative OS=Aspergillus fumigatus Z5 GN=Y699_02917 PE=3 SV=1	A0A0J5PZ07_ASPFM (+3)		55 kDa	6	0	2	0
433	Disulfide isomerase (TigA) OS=Aspergillus fumigatus Z5 GN=Y699_01051 PE=3 SV=1	A0A0J5PW28_ASPFM (+3)		40 kDa	0	8	2	0
434	Eukaryotic translation initiation factor 3 subunit D OS=Aspergillus fumigatus Z5 GN=Y699_02402 PE=3 SV=1	A0A0J5PXQ0_ASPFM (+3)		65 kDa	7	0	0	0
435	Heat shock protein Hsp30/Hsp42 OS=Aspergillus fumigatus Z5 GN=Y699_09421 PE=3 SV=1	A0A0J5SBW5_ASPFM (+3)		20 kDa	0	0	6	0
436	Uncharacterized protein OS=Neosartorya fumigata GN=CDV57_02181 PE=4 SV=1	A0A229Y608_ASPFM (+1)		24 kDa	0	0	8	0
437	Asp-hemolysin OS=Aspergillus fumigatus Z5 GN=Y699_07635 PE=4 SV=1	A0A0J5PPM0_ASPFM (+3)		15 kDa	0	0	0	9
438	UbiE/COQ5 methyltransferase OS=Aspergillus fumigatus Z5 GN=Y699_03565 PE=4 SV=1	A0A0J5PRB2_ASPFM (+3)		30 kDa	0	0	8	0
439	60S ribosomal protein L32 OS=Aspergillus fumigatus Z5 GN=Y699_02239 PE=4 SV=1	A0A0J5PXU7_ASPFM (+3)		15 kDa	0	0	0	8
440	Zinc finger protein ZPR1 OS=Aspergillus fumigatus Z5 GN=Y699_04192 PE=4 SV=1	A0A0J5SZY7_ASPFM (+3)		54 kDa	8	0	0	0
441	Ribosomal protein S23 (S12) OS=Aspergillus fumigatus Z5 GN=Y699_08316 PE=3 SV=1	A0A0J5PWQ1_ASPFM (+3)		16 kDa	0	0	0	6
442	Dynamin-like GTPase Dnm1 OS=Aspergillus fumigatus Z5 GN=Y699_05699 PE=3 SV=1	A0A0J5PNF7_ASPFM (+3)		89 kDa	10	0	0	0
443	Phosphoribosyl-aminoimidazole-succinocarboxamide synthase OS=Aspergillus fumigatus Z5 GN=Y699_01924 PE=3 SV=1	A0A0J5PVT5_ASPFM (+3)		33 kDa	0	9	0	0
444	Chitin biosynthesis protein (Chs5) OS=Aspergillus fumigatus Z5 GN=Y699_07451 PE=4 SV=1	A0A0J5PFX6_ASPFM (+3)		47 kDa	0	0	7	0
445	Proteasome endopeptidase complex OS=Aspergillus fumigatus Z5 GN=Y699_03794 PE=3 SV=1	A0A0J5Q690_ASPFM (+2)		30 kDa	0	9	0	0
446	Acetamidase, putative OS=Aspergillus fumigatus Z5 GN=Y699_05561 PE=4 SV=1	A0A0J5PJ32_ASPFM (+3)		60 kDa	9	0	0	0
447	Haloalkanoic acid dehalogenase OS=Aspergillus fumigatus Z5 GN=Y699_04559 PE=4 SV=1	A0A0J5Q8E5_ASPFM (+3)		27 kDa	0	0	10	0
448	BAR adaptor protein OS=Aspergillus fumigatus Z5 GN=Y699_00448 PE=4 SV=1	A0A0J5SP68_ASPFM (+3)		30 kDa	0	0	10	0
449	Nitrilase family protein (Nit3) OS=Aspergillus fumigatus Z5 GN=Y699_04444 PE=4 SV=1	A0A0J5Q842_ASPFM (+3)		32 kDa	2	2	2	2
450	Carbonyl reductase OS=Aspergillus fumigatus Z5 GN=Y699_00780 PE=4 SV=1	A0A0J5PWB6_ASPFM (+3)		31 kDa	3	2	2	2
451	Oxidoreductase OS=Aspergillus fumigatus Z5 GN=Y699_01365 PE=3 SV=1	A0A0J5PY40_ASPFM (+3)		39 kDa	2	5	0	0
452	Phospho-2-dehydro-3-deoxyheptonate aldolase OS=Aspergillus fumigatus Z5 GN=Y699_07055 PE=3 SV=1	A0A0J5PQH0_ASPFM (+3)		37 kDa	0	5	0	0
453	Electron transfer flavoprotein alpha subunit OS=Aspergillus fumigatus Z5 GN=Y699_08572 PE=4 SV=1	A0A0J5PHT0_ASPFM (+3)		37 kDa	0	5	0	0
454	Adenylate kinase OS=Aspergillus fumigatus Z5 GN=ADK1 PE=3 SV=1	A0A0J5SQQ8_ASPFM (+3)		29 kDa	0	0	5	0
455	Spermidine synthase OS=Aspergillus fumigatus Z5 GN=Y699_05017 PE=3 SV=1	A0A0J5Q579_ASPFM (+3)		33 kDa	3	0	2	3
456	Oxidoreductase OS=Aspergillus fumigatus Z5 GN=Y699_04071 PE=4 SV=1	A0A0J5Q2U1_ASPFM (+3)		27 kDa	2	0	5	0
457	Protein transport protein Sec23 OS=Aspergillus fumigatus Z5 GN=Y699_06935 PE=4 SV=1	A0A0J5PQ55_ASPFM (+3)		85 kDa	4	2	2	0
458	Agmatinase OS=Aspergillus fumigatus Z5 GN=Y699_05191 PE=3 SV=1	A0A0J5Q1I4_ASPFM (+3)		42 kDa	3	2	3	0
459	40S ribosomal protein S22 OS=Aspergillus fumigatus Z5 GN=Y699_09056 PE=3 SV=1	A0A0J5SFG0_ASPFM (+3)		15 kDa	2	0	0	3
460	Uncharacterized protein OS=Neosartorya fumigata GN=CDV57_09629 PE=3 SV=1	A0A229X4H5_ASPFM (+2)		54 kDa	3	3	0	0
461	Eukaryotic translation initiation factor 3 subunit G OS=Aspergillus fumigatus Z5 GN=TIF35 PE=3 SV=1	A0A0J5Q3L8_ASPFM (+3)		32 kDa	0	6	0	0
462	Ribosome biogenesis protein Ria1 OS=Aspergillus fumigatus Z5 GN=Y699_05223 PE=4 SV=1	A0A0J5Q4T3_ASPFM (+3)		120 kDa	6	0	2	0
463	Eukaryotic translation initiation factor subunit eIF-4F, putative OS=Aspergillus fumigatus Z5 GN=Y699_02874 PE=4 SV=1	A0A0J5PZH4_ASPFM (+3)		161 kDa	4	3	0	0
464	NADP(+)-dependent dehydrogenase, putative OS=Aspergillus fumigatus Z5 GN=Y699_09210 PE=4 SV=1	A0A0J5PM47_ASPFM		28 kDa	0	0	6	0
465	Acetyl-CoA carboxylase OS=Aspergillus fumigatus Z5 GN=Y699_02941 PE=4 SV=1	A0A0J5Q2I5_ASPFM (+3)		255 kDa	4	0	2	0
466	Uncharacterized protein OS=Neosartorya fumigata GN=CDV57_05107 PE=4 SV=1	A0A229Y3X9_ASPFM		179 kDa	0	5	0	3
467	Uncharacterized protein OS=Aspergillus fumigatus Z5 GN=Y699_00523 PE=4 SV=1	A0A0J5SPC1_ASPFM (+3)		54 kDa	6	2	0	0
468	Heat shock protein Hsp98/Hsp104/ClpA OS=Aspergillus fumigatus Z5 GN=Y699_09099 PE=3 SV=1	A0A0J5PJ02_ASPFM (+3)		103 kDa	7	0	0	0
469	Eukaryotic translation initiation factor 2A OS=Aspergillus fumigatus Z5 GN=Y699_01947 PE=3 SV=1	A0A0J5PVN3_ASPFM (+3)		75 kDa	5	3	0	0
470	Superoxide dismutase copper chaperone Lys7 OS=Aspergillus fumigatus Z5 GN=Y699_02856 PE=4 SV=1	A0A0J5Q2B5_ASPFM (+2)		27 kDa	0	0	3	5
471	dUTPase (Dut), putative OS=Aspergillus fumigatus Z5 GN=Y699_06982 PE=4 SV=1	A0A0J5PLF5_ASPFM (+2)		21 kDa	0	0	3	4
472	Coatomer subunit zeta OS=Aspergillus fumigatus Z5 GN=Y699_02899 PE=4 SV=1	A0A0J5PZJ4_ASPFM (+3)		22 kDa	0	0	6	2
473	RNA binding protein Nrd1 OS=Aspergillus fumigatus Z5 GN=Y699_00381 PE=4 SV=1	A0A0J5PU98_ASPFM (+3)		81 kDa	0	2	7	0
474	Phospholipase OS=Aspergillus fumigatus Z5 GN=Y699_07421 PE=4 SV=1	A0A0J5PFV6_ASPFM (+3)		27 kDa	0	0	5	2
475	Thymidylate synthase OS=Aspergillus fumigatus Z5 GN=Y699_03463 PE=3 SV=1	A0A0J5PNM5_ASPFM (+3)		37 kDa	0	5	3	0
476	Eukaryotic translation initiation factor 3 subunit K OS=Aspergillus fumigatus Z5 GN=Y699_01618 PE=3 SV=1	A0A0J5SRZ2_ASPFM (+3)		28 kDa	0	0	7	2
477	Deoxyribose-phosphate aldolase OS=Aspergillus fumigatus Z5 GN=Y699_08668 PE=3 SV=1	A0A0J5SGX2_ASPFM (+2)		28 kDa	0	0	6	0
478	Transcription initiation factor subunit (TAF30), putative OS=Aspergillus fumigatus Z5 GN=Y699_01044 PE=4 SV=1	A0A0J5PTC4_ASPFM (+3)		32 kDa	0	0	8	0
479	Topisomerase II associated protein (Pat1) OS=Aspergillus fumigatus Z5 GN=Y699_00907 PE=4 SV=1	A0A0J5PST0_ASPFM (+3)		91 kDa	6	2	0	0
480	Aldehyde dehydrogenase AldA OS=Aspergillus fumigatus Z5 GN=Y699_04278 PE=3 SV=1	A0A0J5Q3I8_ASPFM (+2)		54 kDa	7	0	0	0
481	Carboxypeptidase OS=Aspergillus fumigatus Z5 GN=Y699_03138 PE=3 SV=1	A0A0J5PMU3_ASPFM (+4)		60 kDa	8	0	0	0
482	Uncharacterized protein OS=Aspergillus fumigatus Z5 GN=Y699_02870 PE=4 SV=1	A0A0J5Q3P2_ASPFM (+1)		36 kDa	0	8	0	0
483	60S ribosomal protein L35 OS=Aspergillus fumigatus Z5 GN=Y699_08220 PE=3 SV=1	A0A0J5PZL2_ASPFM (+3)		24 kDa	0	0	0	8
484	Riboflavin kinase OS=Aspergillus fumigatus Z5 GN=Y699_03356 PE=4 SV=1	A0A0J5PMR3_ASPFM (+3)		23 kDa	0	0	8	0
485	Protein fmp52, mitochondrial OS=Aspergillus fumigatus Z5 GN=Y699_04051 PE=4 SV=1	A0A0J5Q2S3_ASPFM (+3)		24 kDa	0	0	7	0
486	Carnitine acetyl transferase OS=Aspergillus fumigatus Z5 GN=Y699_02614 PE=3 SV=1	A0A0J5PYT4_ASPFM (+3)		73 kDa	7	0	0	0
487	Aryl-alcohol dehydrogenase OS=Aspergillus fumigatus Z5 GN=Y699_03740 PE=4 SV=1	A0A0J5PRV6_ASPFM (+3)		68 kDa	8	0	0	0		Alc
488	Methionine aminopeptidase 2-1 OS=Neosartorya fumigata (strain CEA10 / CBS 144.89 / FGSC A1163) GN=AFUB_018820 PE=3 SV=1	MAP21_ASPFC (+1)		54 kDa	8	0	0	0
489	GPI-anchored cell wall organization protein Ecm33 OS=Aspergillus fumigatus Z5 GN=Y699_06054 PE=4 SV=1	A0A0J5PFD8_ASPFM (+3)		42 kDa	6	0	0	0
490	GNAT family acetyltransferase OS=Aspergillus fumigatus Z5 GN=Y699_08969 PE=4 SV=1	A0A0J5PIM5_ASPFM (+2)		23 kDa	0	0	9	0
491	Aromatic-L-amino-acid decarboxylase OS=Aspergillus fumigatus Z5 GN=Y699_07863 PE=3 SV=1	A0A0J5PPI7_ASPFM (+3)		57 kDa	9	0	0	0
492	Uncharacterized protein OS=Aspergillus fumigatus Z5 GN=Y699_03435 PE=4 SV=1	A0A0J5PQY0_ASPFM (+3)		23 kDa	0	0	9	0
493	Phosphomevalonate kinase OS=Aspergillus fumigatus Z5 GN=Y699_00900 PE=3 SV=1	A0A0J5PWP9_ASPFM (+3)		53 kDa	9	0	0	0
494	Guanylate kinase OS=Aspergillus fumigatus Z5 GN=Y699_08376 PE=3 SV=1	A0A0J5PWV3_ASPFM (+3)		22 kDa	0	0	7	0
495	Golgi transport protein Sly1 OS=Aspergillus fumigatus Z5 GN=Y699_01140 PE=3 SV=1	A0A0J5PXE5_ASPFM (+3)		77 kDa	8	0	0	0
496	50S ribosomal subunit L30 OS=Aspergillus fumigatus Z5 GN=Y699_02179 PE=4 SV=1	A0A0J5PXN4_ASPFM (+3)		39 kDa	0	9	0	0
497	Transcriptional regulator OS=Aspergillus fumigatus Z5 GN=Y699_05249 PE=4 SV=1	A0A0J5Q1L2_ASPFM (+2)		29 kDa	8	0	0	0
498	Pyrroline-5-carboxylate reductase OS=Aspergillus fumigatus Z5 GN=Y699_05329 PE=3 SV=1	A0A0J5Q1V0_ASPFM (+3)		30 kDa	0	0	6	0
499	Proteasome subunit beta OS=Aspergillus fumigatus Z5 GN=Y699_03803 PE=3 SV=1	A0A0J5Q214_ASPFM (+3)		29 kDa	0	0	9	0
500	60S ribosomal protein L6 OS=Aspergillus fumigatus Z5 GN=Y699_04063 PE=3 SV=1	A0A0J5Q2X0_ASPFM (+3)		28 kDa	0	0	8	0
501	Vanillin dehydrogenase OS=Aspergillus fumigatus Z5 GN=Y699_06913 PE=4 SV=1	A0A0J5SJM9_ASPFM (+3)		51 kDa	9	0	0	0
502	Prefoldin subunit 3 OS=Aspergillus fumigatus Z5 GN=Y699_04785 PE=3 SV=1	A0A0J5SX90_ASPFM (+1)		23 kDa	0	0	9	0
503	Uncharacterized protein OS=Neosartorya fumigata GN=CDV57_08185 PE=4 SV=1	A0A229XKZ5_ASPFM		19 kDa	0	0	0	8
504	Uncharacterized protein OS=Neosartorya fumigata GN=CDV57_06245 PE=4 SV=1	A0A229XUP3_ASPFM (+2)		59 kDa	8	0	0	0
505	2-haloalkanoic acid dehalogenase, putative OS=Neosartorya fumigata (strain CEA10 / CBS 144.89 / FGSC A1163) GN=AFUB_081670 PE=4 SV=1	B0Y9N2_ASPFC (+1)		27 kDa	0	0	6	0
506	Acetyltransferase, GNAT family, putative OS=Neosartorya fumigata (strain CEA10 / CBS 144.89 / FGSC A1163) GN=AFUB_087440 PE=4 SV=1	B0YBQ1_ASPFC (+1)		27 kDa	0	0	9	0
507	40S ribosomal protein S27 OS=Neosartorya fumigata (strain ATCC MYA-4609 / Af293 / CBS 101355 / FGSC A1100) GN=AFUA_3G06640 PE=3 SV=1	Q4WWP9_ASPFU		9 kDa	2	2	0	2
508	6-phosphogluconolactonase, putative OS=Aspergillus fumigatus Z5 GN=Y699_06974 PE=4 SV=1	A0A0J5PLY5_ASPFM (+3)		29 kDa	2	2	3	0
509	60S ribosomal protein L37a OS=Aspergillus fumigatus Z5 GN=Y699_02188 PE=3 SV=1	A0A0J5SUE8_ASPFM (+3)		10 kDa	2	3	0	2
510	RSC complex subunit (RSC8) OS=Aspergillus fumigatus Z5 GN=Y699_08576 PE=4 SV=1	A0A0J5PKF4_ASPFM (+3)		80 kDa	3	2	0	2
511	Plasma membrane ATPase OS=Aspergillus fumigatus Z5 GN=Y699_01787 PE=3 SV=1	A0A0J5PV72_ASPFM (+2)		109 kDa	5	0	0	0
512	60S ribosomal protein L27a OS=Aspergillus fumigatus Z5 GN=Y699_01977 PE=3 SV=1	A0A0J5PVQ2_ASPFM (+3)		17 kDa	0	0	0	5
513	O-acetyltransferase OS=Aspergillus fumigatus Z5 GN=Y699_01404 PE=4 SV=1	A0A0J5PUA0_ASPFM (+3)		25 kDa	0	0	4	0
514	Fibrillarin OS=Aspergillus fumigatus Z5 GN=Y699_04943 PE=3 SV=1	A0A0J5Q3W4_ASPFM (+3)		33 kDa	0	3	2	0
515	Glutathione S-transferase GstA OS=Aspergillus fumigatus Z5 GN=Y699_01468 PE=4 SV=1	A0A0J5SRN8_ASPFM (+3)		29 kDa	0	0	5	0
516	2-dehydropantoate 2-reductase OS=Neosartorya fumigata GN=CDV57_05974 PE=3 SV=1	A0A229WA53_ASPFM (+2)		37 kDa	0	4	0	2
517	GNAT family N-acetyltransferase OS=Aspergillus fumigatus Z5 GN=Y699_07998 PE=4 SV=1	A0A0J5PQ22_ASPFM (+3)		17 kDa	0	0	0	3
518	Polysaccharide deacetylase family protein OS=Aspergillus fumigatus Z5 GN=Y699_09098 PE=4 SV=1	A0A0J5PK73_ASPFM (+1)		67 kDa	3	0	3	0
519	UPF0160 domain-containing protein MYG1 OS=Aspergillus fumigatus Z5 GN=Y699_08361 PE=4 SV=1	A0A0J5PWU2_ASPFM (+3)		40 kDa	2	4	0	0
520	Phosphoribosyl diphosphate synthase isoform 4 OS=Aspergillus fumigatus Z5 GN=Y699_06451 PE=4 SV=1	A0A0J5SDE5_ASPFM (+3)		35 kDa	0	2	3	0
521	C1 tetrahydrofolate synthase OS=Aspergillus fumigatus Z5 GN=Y699_01673 PE=3 SV=1	A0A0J5SS29_ASPFM (+3)		101 kDa	4	2	2	0
522	PWWP domain-containing protein OS=Aspergillus fumigatus Z5 GN=Y699_05622 PE=4 SV=1	A0A0J5SHZ7_ASPFM (+3)		67 kDa	3	2	3	0
523	40S ribosomal protein S17, putative OS=Aspergillus fumigatus Z5 GN=Y699_02804 PE=3 SV=1	A0A0J5PZB2_ASPFM (+1)		16 kDa	2	2	0	4
524	Xanthine dehydrogenase HxA, putative OS=Aspergillus fumigatus Z5 GN=Y699_06485 PE=4 SV=1	A0A0J5PEN3_ASPFM (+3)		142 kDa	4	0	2	0
525	Thioredoxin OS=Aspergillus fumigatus Z5 GN=Y699_00957 PE=3 SV=1	A0A0J5PT20_ASPFM (+3)		12 kDa	2	0	4	0
526	DNA helicase OS=Aspergillus fumigatus Z5 GN=Y699_06887 PE=3 SV=1	A0A0J5PL68_ASPFM (+1)		98 kDa	3	0	0	3
527	Coatomer subunit gamma OS=Aspergillus fumigatus Z5 GN=Y699_03050 PE=3 SV=1	A0A0J5PPR6_ASPFM (+3)		101 kDa	5	0	0	2
528	Peptide chain release factor eRF/aRF, subunit 1 OS=Aspergillus fumigatus Z5 GN=Y699_00423 PE=4 SV=1	A0A0J5SP24_ASPFM (+3)		55 kDa	4	0	0	2
529	Importin beta-2 subunit OS=Aspergillus fumigatus Z5 GN=Y699_09038 PE=4 SV=1	A0A0J5PK10_ASPFM (+3)		105 kDa	4	2	0	0
530	Phosphoethanolamine OS=Aspergillus fumigatus Z5 GN=Y699_05975 PE=4 SV=1	A0A0J5PDH7_ASPFM (+3)		51 kDa	3	3	0	0
531	Phosphatidyl synthase OS=Aspergillus fumigatus Z5 GN=Y699_06530 PE=4 SV=1	A0A0J5PET2_ASPFM (+3)		53 kDa	4	0	3	0
532	Dipeptidyl peptidase 3 OS=Neosartorya fumigata (strain CEA10 / CBS 144.89 / FGSC A1163) GN=AFUB_063260 PE=3 SV=1	B0Y5F9_ASPFC (+1)		87 kDa	6	0	0	0
533	Uncharacterized protein OS=Neosartorya fumigata GN=CDV57_08545 PE=4 SV=1	A0A229XKQ3_ASPFM (+2)		22 kDa	0	0	2	5
534	ADP-ribosylation factor OS=Aspergillus fumigatus Z5 GN=Y699_08102 PE=3 SV=1	A0A0J5STE2_ASPFM (+3)		21 kDa	0	0	0	6
535	Uncharacterized protein OS=Aspergillus fumigatus Z5 GN=Y699_02238 PE=4 SV=1	A0A0J5SUI9_ASPFM (+3)		37 kDa	0	4	0	0
536	Uncharacterized protein OS=Aspergillus fumigatus Z5 GN=Y699_01664 PE=4 SV=1	A0A0J5PV25_ASPFM (+3)		90 kDa	0	0	4	0
537	Rho-gdp dissociation inhibitor OS=Aspergillus fumigatus Z5 GN=Y699_00964 PE=4 SV=1	A0A0J5PT55_ASPFM (+3)		22 kDa	0	0	3	3
538	Proteasome component Pup1, putative OS=Aspergillus fumigatus Z5 GN=Y699_03266 PE=4 SV=1	A0A0J5PMJ3_ASPFM (+2)		30 kDa	0	0	5	2
539	Uncharacterized protein OS=Neosartorya fumigata GN=CDV57_02057 PE=4 SV=1	A0A229Y8Q1_ASPFM (+2)		44 kDa	5	0	0	0
540	cAMP-dependent protein kinase regulatory subunit OS=Aspergillus fumigatus Z5 GN=Y699_01551 PE=3 SV=1	A0A0J5PXE2_ASPFM (+3)		45 kDa	4	3	0	0
541	NAD-specific glutamate dehydrogenase OS=Aspergillus fumigatus Z5 GN=Y699_03373 PE=3 SV=1	A0A0J5PNF3_ASPFM (+2)		123 kDa	4	0	0	0
542	Quinone oxidoreductase OS=Aspergillus fumigatus Z5 GN=Y699_00969 PE=4 SV=1	A0A0J5PT59_ASPFM (+3)		36 kDa	0	3	2	0
543	Isoflavone reductase family protein OS=Aspergillus fumigatus Z5 GN=Y699_00785 PE=4 SV=1	A0A0J5PWC2_ASPFM (+3)		42 kDa	0	6	0	0
544	Peroxisomal multifunctional beta-oxidation protein (MFP), putative OS=Aspergillus fumigatus Z5 GN=Y699_03501 PE=4 SV=1	A0A0J5PN14_ASPFM (+3)		97 kDa	4	2	0	0
545	Uroporphyrinogen decarboxylase OS=Aspergillus fumigatus Z5 GN=Y699_06789 PE=3 SV=1	A0A0J5PLI1_ASPFM (+3)		43 kDa	0	4	3	0
546	Ribose phosphate diphosphokinase Prs1, putative OS=Aspergillus fumigatus Z5 GN=Y699_08592 PE=4 SV=1	A0A0J5PHU5_ASPFM (+3)		53 kDa	0	4	4	0
547	Ccr4-Not transcription complex subunit (NOT1), putative OS=Aspergillus fumigatus Z5 GN=Y699_01525 PE=4 SV=1	A0A0J5PYP6_ASPFM (+3)		261 kDa	5	0	3	0
548	Orotidine 5'-phosphate decarboxylase OS=Aspergillus fumigatus Z5 GN=Y699_02969 PE=3 SV=1	A0A0J5PZQ1_ASPFM (+2)		30 kDa	3	0	2	0
549	Transcription elongation factor SPT5 OS=Aspergillus fumigatus Z5 GN=Y699_06235 PE=3 SV=1	A0A0J5PE52_ASPFM (+3)		114 kDa	3	5	0	0
550	NEDD8-activating enzyme E1 regulatory subunit OS=Aspergillus fumigatus Z5 GN=Y699_04203 PE=3 SV=1	A0A0J5Q3B3_ASPFM (+3)		62 kDa	5	0	2	0
551	Processing peptidase alpha subunit OS=Aspergillus fumigatus Z5 GN=Y699_08088 PE=3 SV=1	A0A0J5PWG6_ASPFM (+3)		64 kDa	0	2	6	0
552	3-hydroxybutyryl-CoA dehydrogenase, putative OS=Aspergillus fumigatus Z5 GN=Y699_03449 PE=4 SV=1	A0A0J5PRW4_ASPFM (+3)		34 kDa	0	0	3	2
553	Mitogen-activated protein kinase OS=Aspergillus fumigatus Z5 GN=Y699_04407 PE=3 SV=1	A0A0J5T0H6_ASPFM (+3)		41 kDa	2	5	0	0
554	Probable cytosolic iron-sulfur protein assembly protein 1 OS=Aspergillus fumigatus Z5 GN=CIA1 PE=3 SV=1	A0A0J5PWU6_ASPFM (+3)		50 kDa	5	0	2	0
555	Serine/threonine-protein phosphatase OS=Aspergillus fumigatus Z5 GN=Y699_00776 PE=3 SV=1	A0A0J5PVC3_ASPFM (+3)		64 kDa	6	0	0	0
556	Glycerophosphocholine phosphodiesterase Gde1 OS=Aspergillus fumigatus Z5 GN=Y699_00984 PE=4 SV=1	A0A0J5PT72_ASPFM (+3)		132 kDa	0	5	0	0
557	ATP dependent RNA helicase (Dbp1), putative OS=Aspergillus fumigatus Z5 GN=Y699_06154 PE=3 SV=1	A0A0J5PFL9_ASPFM (+3)		72 kDa	9	0	0	0
558	Uncharacterized protein OS=Neosartorya fumigata GN=CDV57_08167 PE=4 SV=1	A0A229XEA6_ASPFM (+1)		27 kDa	0	0	7	0
559	Hsp70 chaperone (BiP), putative OS=Aspergillus fumigatus Z5 GN=Y699_04794 PE=3 SV=1	A0A0J5Q043_ASPFM (+3)		62 kDa	7	0	0	0
560	Uncharacterized protein OS=Aspergillus fumigatus Z5 GN=Y699_01510 PE=4 SV=1	A0A0J5PYN5_ASPFM (+3)		34 kDa	0	5	0	0
561	5,8-linoleate diol synthase OS=Aspergillus fumigatus Z5 GN=Y699_06449 PE=4 SV=1	A0A0J5PGJ6_ASPFM (+3)		121 kDa	7	0	0	0
562	Uncharacterized protein OS=Aspergillus fumigatus Z5 GN=Y699_06908 PE=4 SV=1	A0A0J5SJM4_ASPFM (+2)		54 kDa	0	6	0	0
563	Cysteine synthase OS=Aspergillus fumigatus Z5 GN=Y699_00184 PE=4 SV=1	A0A0J5PR33_ASPFM (+3)		40 kDa	0	7	0	0
564	Acetolactate synthase small subunit OS=Aspergillus fumigatus Z5 GN=Y699_06093 PE=4 SV=1	A0A0J5PGR1_ASPFM (+3)		36 kDa	0	6	0	0
565	DEAD/DEAH box helicase OS=Aspergillus fumigatus Z5 GN=Y699_06287 PE=3 SV=1	A0A0J5PDV5_ASPFM (+3)		88 kDa	8	0	0	0
566	Beta-glucosidase OS=Aspergillus fumigatus Z5 GN=Y699_09150 PE=3 SV=1	A0A0J5PGQ9_ASPFM (+3)		54 kDa	8	0	0	0
567	Disulfide isomerase OS=Aspergillus fumigatus Z5 GN=Y699_06767 PE=4 SV=1	A0A0J5PKT4_ASPFM (+3)		51 kDa	8	0	0	0
568	Eukaryotic translation initiation factor 6 OS=Aspergillus fumigatus Z5 GN=TIF6 PE=3 SV=1	A0A0J5PRV4_ASPFM (+3)		27 kDa	0	0	8	0
569	1-(5-phosphoribosyl)-5-[(5-phosphoribosylamino)methylideneamino] imidazole-4-carboxamide isomerase OS=Aspergillus fumigatus Z5 GN=Y699_00469 PE=3 SV=1	A0A0J5PRW7_ASPFM (+3)		31 kDa	0	0	7	0
570	RAB GTPase Vps21/Ypt51 OS=Aspergillus fumigatus Z5 GN=Y699_01477 PE=4 SV=1	A0A0J5PUE8_ASPFM (+3)		28 kDa	0	7	0	0
571	D-arabinitol dehydrogenase ArbD, putative OS=Aspergillus fumigatus Z5 GN=Y699_00731 PE=4 SV=1	A0A0J5PV89_ASPFM (+2)		39 kDa	0	8	0	0
572	Class I glutamine amidotransferase, putative OS=Aspergillus fumigatus Z5 GN=Y699_00935 PE=4 SV=1	A0A0J5PWT4_ASPFM (+2)		28 kDa	0	0	7	0
573	Phosphoserine phosphatase OS=Aspergillus fumigatus Z5 GN=Y699_04873 PE=4 SV=1	A0A0J5Q3P7_ASPFM (+3)		30 kDa	0	0	6	0
574	U5 snRNP complex subunit OS=Aspergillus fumigatus Z5 GN=Y699_08926 PE=4 SV=1	A0A0J5SG35_ASPFM (+3)		39 kDa	0	6	0	0
575	Oxysterol binding protein (Osh7), putative OS=Aspergillus fumigatus Z5 GN=Y699_03162 PE=3 SV=1	A0A0J5SKH0_ASPFM (+2)		55 kDa	8	0	0	0
576	D-xylulose kinase OS=Aspergillus fumigatus Z5 GN=Y699_00823 PE=4 SV=1	A0A0J5SQ22_ASPFM (+3)		63 kDa	6	0	0	0
577	Alpha/beta hydrolase, putative OS=Neosartorya fumigata (strain CEA10 / CBS 144.89 / FGSC A1163) GN=AFUB_092220 PE=4 SV=1	B0YBB5_ASPFC (+1)		33 kDa	0	0	8	0
578	Histone H2A OS=Aspergillus fumigatus Z5 GN=Y699_02000 PE=3 SV=1	A0A0J5Q035_ASPFM (+2)		14 kDa	0	0	0	8
579	Glucose-6-phosphate 1-epimerase OS=Aspergillus fumigatus Z5 GN=Y699_06274 PE=3 SV=1	A0A0J5PFZ9_ASPFM (+3)		35 kDa	2	3	0	0
580	60S ribosomal protein L30 OS=Aspergillus fumigatus Z5 GN=Y699_02897 PE=4 SV=1	A0A0J5PYY4_ASPFM (+3)		11 kDa	3	2	0	0
581	O-methyltransferase OS=Aspergillus fumigatus Z5 GN=Y699_02103 PE=4 SV=1	A0A0J5SU86_ASPFM (+3)		44 kDa	2	2	2	0
582	Sulfite reductase OS=Aspergillus fumigatus Z5 GN=Y699_02315 PE=4 SV=1	A0A0J5Q255_ASPFM (+3)		168 kDa	3	0	0	0
583	Proteasome regulatory particle subunit (RpnC) OS=Aspergillus fumigatus Z5 GN=Y699_01933 PE=4 SV=1	A0A0J5SSU4_ASPFM (+3)		73 kDa	4	0	0	0
584	Proteasome subunit alpha type OS=Aspergillus fumigatus Z5 GN=Y699_07220 PE=3 SV=1	A0A0J5PHE4_ASPFM (+3)		29 kDa	0	0	3	2
585	Vacuolar protein sorting-associated protein Vps5, putative OS=Aspergillus fumigatus Z5 GN=Y699_04865 PE=4 SV=1	A0A0J5SXG1_ASPFM (+3)		63 kDa	0	0	3	0
586	Multifunctional tryptophan biosynthesis protein OS=Aspergillus fumigatus Z5 GN=Y699_05057 PE=3 SV=1	A0A0J5Q5E1_ASPFM (+2)		82 kDa	3	0	0	0
587	12-oxophytodienoate reductase OS=Aspergillus fumigatus Z5 GN=Y699_05293 PE=4 SV=1	A0A0J5Q521_ASPFM (+3)		46 kDa	4	0	0	0
588	60S ribosomal protein L44 OS=Aspergillus fumigatus Z5 GN=Y699_02986 PE=3 SV=1	A0A0J5Q2N9_ASPFM (+1)		49 kDa	2	0	0	3
589	Ubiquitin conjugating enzyme (UbcD), putative OS=Neosartorya fumigata (strain CEA10 / CBS 144.89 / FGSC A1163) GN=AFUB_043020 PE=3 SV=1	B0XZ36_ASPFC (+1)		17 kDa	2	2	2	0
590	Uncharacterized protein OS=Aspergillus fumigatus Z5 GN=Y699_07990 PE=4 SV=1	A0A0J5PQK9_ASPFM (+3)		20 kDa	2	0	2	2
591	Uncharacterized protein OS=Neosartorya fumigata GN=CDV57_03203 PE=3 SV=1	A0A229Y455_ASPFM		65 kDa	3	0	2	0
592	RuvB-like helicase OS=Aspergillus fumigatus Z5 GN=Y699_07025 PE=3 SV=1	A0A0J5PQE0_ASPFM (+3)		51 kDa	3	0	2	0
593	Trehalose-6-phosphate synthase OS=Aspergillus fumigatus Z5 GN=Y699_04419 PE=3 SV=1	A0A0J5Q822_ASPFM (+3)		58 kDa	3	2	2	0
594	Processing peptidase beta subunit OS=Aspergillus fumigatus Z5 GN=Y699_04945 PE=3 SV=1	A0A0J5SXN1_ASPFM (+4)		53 kDa	2	2	3	0
595	Phosphotransferase OS=Aspergillus fumigatus Z5 GN=Y699_07475 PE=3 SV=1	A0A0J5PI71_ASPFM (+3)		54 kDa	2	0	3	0
596	SGT1 and CS domain-containing protein OS=Aspergillus fumigatus Z5 GN=Y699_00365 PE=4 SV=1	A0A0J5PV26_ASPFM (+3)		51 kDa	3	0	3	0
597	Lysophospholipase OS=Aspergillus fumigatus Z5 GN=Y699_09436 PE=3 SV=1	A0A0J5SC01_ASPFM (+3)		67 kDa	2	0	2	0
598	Histone H1 OS=Aspergillus fumigatus Z5 GN=Y699_01937 PE=3 SV=1	A0A0J5PVJ9_ASPFM (+3)		21 kDa	0	0	3	2
599	Carboxypeptidase OS=Aspergillus fumigatus Z5 GN=Y699_04474 PE=3 SV=1	A0A0J5Q863_ASPFM (+3)		61 kDa	4	0	2	0
600	Gamma-glutamyltranspeptidase OS=Neosartorya fumigata (strain CEA10 / CBS 144.89 / FGSC A1163) GN=AFUB_090300 PE=4 SV=1	B0YCI4_ASPFC (+1)		54 kDa	3	2	0	0
601	Telomere and ribosome associated protein Stm1 OS=Aspergillus fumigatus Z5 GN=Y699_01459 PE=4 SV=1	A0A0J5PUH8_ASPFM (+3)		34 kDa	0	4	0	2
602	Uncharacterized protein OS=Neosartorya fumigata GN=CDV57_01982 PE=4 SV=1	A0A229Y6I1_ASPFM (+2)		43 kDa	2	0	3	0
603	Aspartyl aminopeptidase OS=Aspergillus fumigatus Z5 GN=Y699_01705 PE=3 SV=1	A0A0J5PZ62_ASPFM (+3)		55 kDa	5	0	0	0
604	Chromatin remodeling complex subunit (Arp9), putative OS=Aspergillus fumigatus Z5 GN=Y699_07853 PE=3 SV=1	A0A0J5PPH9_ASPFM (+3)		73 kDa	0	3	0	3
605	26S proteasome regulatory particle subunit Rpn8 OS=Aspergillus fumigatus Z5 GN=Y699_01102 PE=4 SV=1	A0A0J5PTD3_ASPFM (+3)		39 kDa	0	4	0	2
606	RNA binding effector protein Scp160 OS=Aspergillus fumigatus Z5 GN=Y699_03247 PE=4 SV=1	A0A0J5SKQ0_ASPFM (+3)		142 kDa	0	0	2	4
607	Kynurenine aminotransferase, putative OS=Aspergillus fumigatus Z5 GN=Y699_06482 PE=4 SV=1	A0A0J5PEK3_ASPFM (+3)		48 kDa	2	4	0	0
608	40S ribosomal protein S10a OS=Aspergillus fumigatus Z5 GN=Y699_04777 PE=3 SV=1	A0A0J5Q4L0_ASPFM (+3)		13 kDa	0	2	0	4
609	Pyridoxal phosphate homeostasis protein OS=Aspergillus fumigatus Z5 GN=Y699_03460 PE=3 SV=1	A0A0J5PR04_ASPFM (+3)		31 kDa	0	5	0	0
610	3-hydroxyanthranilate 3,4-dioxygenase 1 OS=Neosartorya fumigata (strain CEA10 / CBS 144.89 / FGSC A1163) GN=bna1-1 PE=3 SV=1	3HAO1_ASPFC (+3)		22 kDa	0	0	4	0
611	Proteasome regulatory particle subunit Rpt4 OS=Aspergillus fumigatus Z5 GN=Y699_03837 PE=3 SV=1	A0A0J5SYY7_ASPFM (+3)		44 kDa	0	0	3	0
612	Eukaryotic translation initiation factor 3 subunit E OS=Aspergillus fumigatus Z5 GN=INT6 PE=3 SV=1	A0A0J5PUB3_ASPFM (+3)		52 kDa	5	0	0	0
613	Calcium/calmodulin-dependent protein kinase OS=Aspergillus fumigatus Z5 GN=Y699_02505 PE=3 SV=1	A0A0J5Q2S2_ASPFM (+3)		46 kDa	0	4	0	0
614	Uncharacterized protein OS=Neosartorya fumigata GN=CDV57_08457 PE=4 SV=1	A0A229XLJ4_ASPFM		162 kDa	5	0	0	0
615	Putative cofactor for methionyl-and glutamyl-tRNA synthetase OS=Aspergillus fumigatus Z5 GN=Y699_02279 PE=4 SV=1	A0A0J5PXY4_ASPFM (+3)		47 kDa	3	2	0	0
616	NIMA-interacting protein TinC OS=Aspergillus fumigatus Z5 GN=Y699_08951 PE=4 SV=1	A0A0J5SG56_ASPFM (+3)		101 kDa	4	2	0	0
617	Cytosine deaminase OS=Aspergillus fumigatus Z5 GN=Y699_06790 PE=4 SV=1	A0A0J5PPU9_ASPFM (+3)		16 kDa	0	0	0	4
618	Glyoxylase OS=Aspergillus fumigatus Z5 GN=Y699_05158 PE=4 SV=1	A0A0J5Q4M0_ASPFM (+1)		86 kDa	0	0	4	0
619	RNA annealing protein Yra1, putative OS=Aspergillus fumigatus Z5 GN=Y699_05255 PE=4 SV=1	A0A0J5SYK4_ASPFM (+1)		28 kDa	0	0	4	0
620	Ribose-phosphate pyrophosphokinase OS=Aspergillus fumigatus Z5 GN=Y699_01227 PE=4 SV=1	A0A0J5PTP1_ASPFM (+3)		47 kDa	0	0	5	0
621	Glutathione synthetase OS=Aspergillus fumigatus Z5 GN=Y699_00512 PE=3 SV=1	A0A0J5PRM6_ASPFM (+3)		57 kDa	3	0	2	0
622	Phosphoribosylformylglycinamidine synthase OS=Aspergillus fumigatus Z5 GN=Y699_00236 PE=3 SV=1	A0A0J5PTW5_ASPFM (+2)		148 kDa	3	0	2	0
623	Hsp90 binding co-chaperone (Sba1) OS=Aspergillus fumigatus Z5 GN=Y699_05257 PE=4 SV=1	A0A0J5Q631_ASPFM (+3)		22 kDa	0	0	3	3
624	E3 ubiquitin-protein ligase OS=Aspergillus fumigatus Z5 GN=Y699_08310 PE=4 SV=1	A0A0J5PZU8_ASPFM (+1)		92 kDa	0	0	0	5
625	Eukaryotic translation initiation factor subunit eIF2B-gamma, putative OS=Aspergillus fumigatus Z5 GN=Y699_08981 PE=4 SV=1	A0A0J5SF85_ASPFM (+3)		63 kDa	4	0	3	0
626	Translation initiation factor 4B OS=Aspergillus fumigatus Z5 GN=Y699_02236 PE=4 SV=1	A0A0J5Q0L0_ASPFM (+3)		54 kDa	0	0	5	2
627	Methylenetetrahydrofolate reductase OS=Aspergillus fumigatus Z5 GN=Y699_00305 PE=3 SV=1	A0A0J5PUW0_ASPFM (+3)		77 kDa	2	4	0	0
628	Lipase/esterase OS=Aspergillus fumigatus Z5 GN=Y699_09084 PE=4 SV=1	A0A0J5PIY9_ASPFM (+2)		37 kDa	0	3	3	0
629	Hsp70 nucleotide exchange factor (Fes1) OS=Aspergillus fumigatus Z5 GN=Y699_07224 PE=4 SV=1	A0A0J5PIN2_ASPFM (+3)		23 kDa	0	0	5	2
630	Tetra-spanning protein OS=Aspergillus fumigatus Z5 GN=Y699_08563 PE=4 SV=1	A0A0J5SGJ3_ASPFM (+3)		32 kDa	0	0	5	2
631	Tryptophanyl-tRNA synthetase OS=Aspergillus fumigatus Z5 GN=Y699_07167 PE=3 SV=1	A0A0J5SE11_ASPFM		64 kDa	0	5	0	0
632	ATP-dependent 6-phosphofructokinase OS=Aspergillus fumigatus Z5 GN=Y699_03704 PE=3 SV=1	A0A0J5PSM2_ASPFM (+3)		87 kDa	5	0	0	0
633	Adenylyl cyclase-associated protein OS=Aspergillus fumigatus Z5 GN=Y699_05091 PE=3 SV=1	A0A0J5Q186_ASPFM (+3)		56 kDa	4	0	0	0
634	Lysine decarboxylase-like protein OS=Aspergillus fumigatus Z5 GN=Y699_07219 PE=4 SV=1	A0A0J5PIM6_ASPFM (+3)		26 kDa	0	0	5	0
635	Oxysterol binding protein OS=Aspergillus fumigatus Z5 GN=Y699_01954 PE=4 SV=1	A0A0J5PVZ8_ASPFM (+3)		102 kDa	6	0	0	0
636	Rho guanyl nucleotide exchange factor, putative OS=Aspergillus fumigatus Z5 GN=Y699_06506 PE=4 SV=1	A0A0J5SDI8_ASPFM (+1)		103 kDa	6	0	0	0
637	Proteasome regulatory particle subunit (Nas6), putative OS=Aspergillus fumigatus Z5 GN=Y699_08202 PE=4 SV=1	A0A0J5STL8_ASPFM (+1)		26 kDa	0	0	5	0
638	Uncharacterized protein OS=Neosartorya fumigata GN=CDV57_00050 PE=4 SV=1	A0A229YDE3_ASPFM (+1)		29 kDa	0	0	5	0
639	Phosphomannomutase OS=Aspergillus fumigatus Z5 GN=Y699_03817 PE=3 SV=1	A0A0J5SYW3_ASPFM		31 kDa	0	0	5	0
640	FAD-dependent oxygenase OS=Aspergillus fumigatus Z5 GN=Y699_08001 PE=3 SV=1	A0A0J5PU22_ASPFM (+2)		55 kDa	6	0	0	0
641	Delta-aminolevulinic acid dehydratase OS=Aspergillus fumigatus Z5 GN=Y699_08386 PE=3 SV=1	A0A0J5PWW3_ASPFM (+3)		41 kDa	0	6	0	0
642	Clustered mitochondria protein homolog OS=Aspergillus fumigatus Z5 GN=CLU1 PE=3 SV=1	A0A0J5PX86_ASPFM (+3)		144 kDa	5	0	0	0
643	Transcription elongation complex subunit (Cdc68) OS=Aspergillus fumigatus Z5 GN=Y699_01082 PE=4 SV=1	A0A0J5PTB5_ASPFM (+3)		116 kDa	5	2	0	0
644	Class V myosin (Myo4), putative OS=Neosartorya fumigata (strain CEA10 / CBS 144.89 / FGSC A1163) GN=AFUB_053100 PE=3 SV=1	B0Y365_ASPFC (+1)		176 kDa	6	0	0	0
645	Mago nashi domain-containing protein OS=Aspergillus fumigatus Z5 GN=Y699_08176 PE=4 SV=1	A0A0J5PWB7_ASPFM (+3)		18 kDa	0	0	0	6
646	CORD and CS domain-containing protein OS=Aspergillus fumigatus Z5 GN=Y699_08120 PE=4 SV=1	A0A0J5PZ97_ASPFM (+3)		35 kDa	0	0	6	0
647	Orotate phosphoribosyltransferase OS=Aspergillus fumigatus Z5 GN=Y699_02719 PE=3 SV=1	A0A0J5PZ31_ASPFM (+1)		26 kDa	0	0	5	0
648	Uncharacterized protein OS=Neosartorya fumigata GN=CDV57_05106 PE=4 SV=1	A0A229WNW6_ASPFM		40 kDa	0	5	0	0
649	Uncharacterized protein (Fragment) OS=Neosartorya fumigata GN=CDV57_05617 PE=4 SV=1	A0A229Y030_ASPFM		219 kDa	0	0	0	3
650	Chromatin assembly factor 1 subunit C OS=Aspergillus fumigatus Z5 GN=Y699_00276 PE=4 SV=1	A0A0J5PTZ6_ASPFM (+3)		49 kDa	6	0	0	0
651	Allantoinase Dal1 OS=Aspergillus fumigatus Z5 GN=Y699_04787 PE=4 SV=1	A0A0J5Q4M2_ASPFM (+3)		55 kDa	6	0	0	0
652	Uncharacterized protein OS=Neosartorya fumigata GN=CDV57_02211 PE=4 SV=1	A0A229Y645_ASPFM (+1)		39 kDa	0	6	0	0
653	Uncharacterized protein OS=Aspergillus fumigatus Z5 GN=Y699_06339 PE=4 SV=1	A0A0J5PG58_ASPFM (+2)		26 kDa	0	0	7	0
654	Outer mitochondrial membrane protein porin OS=Aspergillus fumigatus Z5 GN=Y699_06063 PE=4 SV=1	A0A0J5PGN1_ASPFM (+3)		36 kDa	0	0	7	0
655	Uncharacterized protein OS=Aspergillus fumigatus Z5 GN=Y699_07194 PE=4 SV=1	A0A0J5PIJ6_ASPFM (+3)		38 kDa	0	7	0	0
656	Aldehyde dehydrogenase ALDH OS=Aspergillus fumigatus Z5 GN=Y699_05748 PE=3 SV=1	A0A0J5PK99_ASPFM (+3)		54 kDa	6	0	0	0
657	Cytidine deaminase OS=Aspergillus fumigatus Z5 GN=Y699_05705 PE=3 SV=1	A0A0J5PM88_ASPFM		15 kDa	0	0	0	7
658	Altered inheritance of mitochondria protein OS=Aspergillus fumigatus Z5 GN=Y699_06691 PE=4 SV=1	A0A0J5PNA1_ASPFM (+1)		46 kDa	0	6	0	0
659	RNA binding protein Jsn1 OS=Aspergillus fumigatus Z5 GN=Y699_03335 PE=4 SV=1	A0A0J5PQM4_ASPFM (+3)		127 kDa	6	0	0	0
660	Ribosomal protein L11 OS=Aspergillus fumigatus Z5 GN=Y699_01007 PE=3 SV=1	A0A0J5PT54_ASPFM (+3)		16 kDa	0	0	0	7
661	Sorbitol/xylulose reductase Sou1-like protein OS=Aspergillus fumigatus Z5 GN=Y699_02329 PE=4 SV=1	A0A0J5PY30_ASPFM (+3)		28 kDa	0	0	7	0
662	Small nucleolar ribonucleoprotein complex subunit Utp15, putative OS=Aspergillus fumigatus Z5 GN=Y699_04741 PE=4 SV=1	A0A0J5Q092_ASPFM (+2)		60 kDa	6	0	0	0
663	Ribosome biogenesis protein (Rrb1) OS=Aspergillus fumigatus Z5 GN=Y699_04178 PE=4 SV=1	A0A0J5Q388_ASPFM (+3)		110 kDa	7	0	0	0
664	Cell division control protein 2 kinase OS=Aspergillus fumigatus Z5 GN=Y699_03959 PE=3 SV=1	A0A0J5Q6P9_ASPFM (+3)		37 kDa	0	6	0	0
665	50S ribosomal protein Mrp49 OS=Aspergillus fumigatus Z5 GN=Y699_04390 PE=4 SV=1	A0A0J5Q6Z0_ASPFM (+3)		27 kDa	0	0	6	0
666	Short-chain dehydrogenase, putative OS=Aspergillus fumigatus Z5 GN=Y699_04099 PE=4 SV=1	A0A0J5Q753_ASPFM (+1)		27 kDa	0	0	7	0
667	Uncharacterized protein OS=Aspergillus fumigatus Z5 GN=Y699_00198 PE=4 SV=1	A0A0J5SNI3_ASPFM (+2)		31 kDa	0	0	7	0
668	Isoflavone reductase family protein OS=Aspergillus fumigatus Z5 GN=Y699_05115 PE=4 SV=1	A0A0J5SY49_ASPFM (+4)		35 kDa	0	7	0	0
669	Kinesin-like protein OS=Aspergillus fumigatus Z5 GN=Y699_04537 PE=3 SV=1	A0A0J5T0V8_ASPFM (+3)		104 kDa	5	0	0	0
670	mRNA splicing protein, putative OS=Aspergillus fumigatus Z5 GN=Y699_01868 PE=3 SV=1	A0A0J5SSM2_ASPFM (+3)		71 kDa	0	0	0	3
671	Histidinol-phosphate aminotransferase OS=Aspergillus fumigatus Z5 GN=Y699_04956 PE=3 SV=1	A0A0J5Q0S8_ASPFM (+3)		48 kDa	0	0	3	0
672	Copper resistance protein Crd2 OS=Aspergillus fumigatus Z5 GN=Y699_03458 PE=4 SV=1	A0A0J5PNM0_ASPFM (+3)		11 kDa	0	0	0	3
673	Putative transcription factor (Snd1/p100) OS=Aspergillus fumigatus Z5 GN=Y699_00765 PE=4 SV=1	A0A0J5PWA0_ASPFM (+3)		98 kDa	2	0	0	2
674	Allantoicase Alc OS=Aspergillus fumigatus Z5 GN=Y699_01302 PE=3 SV=1	A0A0J5PTV8_ASPFM (+3)		40 kDa	0	2	0	0
675	Histone chaperone OS=Aspergillus fumigatus Z5 GN=Y699_01447 PE=3 SV=1	A0A0J5PUC3_ASPFM (+3)		31 kDa	0	2	2	2
676	Coatomer subunit beta' OS=Aspergillus fumigatus Z5 GN=Y699_02778 PE=3 SV=1	A0A0J5SVZ3_ASPFM (+3)		94 kDa	2	2	2	0
677	Coatomer subunit delta OS=Neosartorya fumigata GN=CDV57_06651 PE=3 SV=1	A0A229XV02_ASPFM		57 kDa	0	2	0	2
678	Aminotransferase, class V OS=Aspergillus fumigatus Z5 GN=Y699_08313 PE=3 SV=1	A0A0J5PX25_ASPFM (+3)		42 kDa	2	3	0	0
679	Sterol 24-C-methyltransferase OS=Aspergillus fumigatus Z5 GN=Y699_03529 PE=3 SV=1	A0A0J5PS41_ASPFM (+3)		43 kDa	2	3	0	0
680	5-oxo-L-prolinase OS=Aspergillus fumigatus Z5 GN=Y699_04548 PE=4 SV=1	A0A0J5Q4B0_ASPFM (+3)		139 kDa	3	0	0	0
681	Mannose-6-phosphate isomerase OS=Aspergillus fumigatus Z5 GN=Y699_05038 PE=3 SV=1	A0A0J5Q487_ASPFM (+3)		50 kDa	3	0	2	0
682	DNA helicase OS=Aspergillus fumigatus Z5 GN=Y699_00917 PE=3 SV=1	A0A0J5PSU3_ASPFM (+3)		107 kDa	0	2	3	0
683	Uncharacterized protein OS=Aspergillus fumigatus Z5 GN=Y699_06599 PE=4 SV=1	A0A0J5PKU2_ASPFM (+2)		164 kDa	4	0	0	0
684	Protein phosphatase PP2A regulatory subunit B OS=Aspergillus fumigatus Z5 GN=Y699_05532 PE=3 SV=1	A0A0J5SHT2_ASPFM (+3)		53 kDa	3	0	0	0
685	Alpha-1,4 glucan phosphorylase OS=Aspergillus fumigatus Z5 GN=Y699_05075 PE=3 SV=1	A0A0J5SY08_ASPFM (+3)		100 kDa	4	0	0	0
686	Conserved lysine-rich protein OS=Aspergillus fumigatus Z5 GN=Y699_04897 PE=4 SV=1	A0A0J5Q4Y7_ASPFM (+4)		57 kDa	3	2	0	0
687	Metallopeptidase MepB OS=Aspergillus fumigatus Z5 GN=Y699_08616 PE=3 SV=1	A0A0J5PKJ1_ASPFM (+4)		82 kDa	4	0	0	0
688	Septin OS=Aspergillus fumigatus Z5 GN=Y699_01846 PE=3 SV=1	A0A0J5PY85_ASPFM (+2)		62 kDa	3	0	0	0
689	Uncharacterized protein OS=Aspergillus fumigatus Z5 GN=Y699_02340 PE=4 SV=1	A0A0J5Q280_ASPFM (+3)		15 kDa	0	0	0	4
690	Adenylosuccinate synthetase OS=Aspergillus fumigatus Z5 GN=Y699_09082 PE=3 SV=1	A0A0J5PH33_ASPFM (+3)		47 kDa	4	0	0	0
691	Isopentenyl-diphosphate delta-isomerase OS=Aspergillus fumigatus Z5 GN=Y699_04250 PE=4 SV=1	A0A0J5Q6L6_ASPFM (+3)		31 kDa	0	3	0	0
692	Molybdopterin binding domain-containing protein OS=Aspergillus fumigatus Z5 GN=Y699_00947 PE=4 SV=1	A0A0J5PT14_ASPFM (+3)		32 kDa	0	0	0	2
693	Aspartate transaminase OS=Aspergillus fumigatus Z5 GN=Y699_02858 PE=4 SV=1	A0A0J5SW53_ASPFM (+3)		51 kDa	2	0	3	0
694	D-3-phosphoglycerate dehydrogenase OS=Aspergillus fumigatus Z5 GN=Y699_00408 PE=3 SV=1	A0A0J5SP13_ASPFM (+2)		51 kDa	0	4	0	0
695	Uncharacterized protein OS=Aspergillus fumigatus Z5 GN=Y699_00248 PE=4 SV=1	A0A0J5SNM7_ASPFM (+3)		36 kDa	0	3	2	0
696	Aminotransferase, classes I and II, putative OS=Aspergillus fumigatus Z5 GN=Y699_06507 PE=4 SV=1	A0A0J5PEM1_ASPFM (+3)		54 kDa	2	0	3	0
697	Ethanolamine kinase OS=Aspergillus fumigatus Z5 GN=Y699_08119 PE=4 SV=1	A0A0J5Q0K6_ASPFM (+3)		49 kDa	3	0	2	0
698	Pre-mRNA splicing factor (Srp1) OS=Aspergillus fumigatus Z5 GN=Y699_03040 PE=4 SV=1	A0A0J5Q433_ASPFM (+1)		27 kDa	0	0	3	2
699	Uncharacterized protein OS=Neosartorya fumigata GN=CDV57_08554 PE=4 SV=1	A0A229XHU2_ASPFM (+2)		58 kDa	2	2	0	0
700	Glycogen synthase kinase (Skp1), putative OS=Neosartorya fumigata (strain CEA10 / CBS 144.89 / FGSC A1163) GN=AFUB_093160 PE=3 SV=1	B0YCT8_ASPFC (+1)		47 kDa	0	4	0	0
701	Glycerol-3-phosphate phosphatase (GppA) OS=Aspergillus fumigatus Z5 GN=Y699_08215 PE=4 SV=1	A0A0J5PZK8_ASPFM (+3)		26 kDa	0	0	3	3
702	F-actin capping protein alpha subunit, putative OS=Neosartorya fumigata (strain CEA10 / CBS 144.89 / FGSC A1163) GN=AFUB_076130 PE=3 SV=1	B0Y852_ASPFC (+1)		30 kDa	0	3	3	0
703	Kelch repeat protein OS=Aspergillus fumigatus Z5 GN=Y699_05152 PE=4 SV=1	A0A0J5Q5S3_ASPFM (+3)		36 kDa	0	4	0	2
704	Uncharacterized protein OS=Neosartorya fumigata GN=CDV57_06940 PE=3 SV=1	A0A229WE36_ASPFM		26 kDa	0	0	3	2
705	Uncharacterized protein OS=Neosartorya fumigata GN=CDV57_01975 PE=4 SV=1	A0A229Y6M4_ASPFM		51 kDa	4	2	0	0
706	Thiosulfate sulfurtransferase OS=Aspergillus fumigatus Z5 GN=Y699_08838 PE=4 SV=1	A0A0J5PKR8_ASPFM (+3)		38 kDa	0	2	4	0
707	Hybrid NRPS/PKS enzyme, putative OS=Aspergillus fumigatus Z5 GN=Y699_00849 PE=4 SV=1	A0A0J5PST2_ASPFM (+3)		137 kDa	3	2	0	0
708	Coatomer subunit epsilon OS=Aspergillus fumigatus Z5 GN=Y699_05040 PE=3 SV=1	A0A0J5SXX3_ASPFM (+1)		32 kDa	0	2	4	0
709	Hydroxymethylglutaryl-CoA lyase OS=Aspergillus fumigatus Z5 GN=Y699_02622 PE=4 SV=1	A0A0J5PYC7_ASPFM (+3)		38 kDa	0	3	3	0
710	Superoxide dismutase OS=Aspergillus fumigatus Z5 GN=Y699_06518 PE=3 SV=1	A0A0J5PI00_ASPFM (+3)		25 kDa	0	0	4	2
711	Phospho-2-dehydro-3-deoxyheptonate aldolase OS=Aspergillus fumigatus Z5 GN=Y699_06262 PE=3 SV=1	A0A0J5PDT9_ASPFM (+3)		51 kDa	4	0	2	0
712	Tripeptidyl peptidase A OS=Aspergillus fumigatus Z5 GN=Y699_09209 PE=4 SV=1	A0A0J5PJ21_ASPFM (+4)		64 kDa	3	0	0	2
713	Serine/threonine protein kinase, putative OS=Neosartorya fumigata (strain ATCC MYA-4609 / Af293 / CBS 101355 / FGSC A1100) GN=AFUA_1G16000 PE=4 SV=1	Q4WRK4_ASPFU		38 kDa	0	0	3	0
714	RSC complex subunit Sfh1 OS=Aspergillus fumigatus Z5 GN=Y699_05994 PE=4 SV=1	A0A0J5PFA4_ASPFM (+3)		63 kDa	3	0	0	0
715	Homocysteine S-methyltransferase OS=Aspergillus fumigatus Z5 GN=Y699_07951 PE=4 SV=1	A0A0J5PTV7_ASPFM (+3)		34 kDa	0	2	4	0
716	Ubiquitin C-terminal hydrolase OS=Aspergillus fumigatus Z5 GN=Y699_07463 PE=3 SV=1	A0A0J5PGA9_ASPFM (+3)		64 kDa	4	0	0	0
717	Indoleamine 2,3-dioxygenase family protein OS=Aspergillus fumigatus Z5 GN=Y699_08900 PE=4 SV=1	A0A0J5PH84_ASPFM (+3)		56 kDa	5	0	0	0
718	TPR repeat protein OS=Aspergillus fumigatus Z5 GN=Y699_04480 PE=4 SV=1	A0A0J5Q781_ASPFM (+3)		48 kDa	5	0	0	0
719	Cell wall glucanase (Utr2) OS=Aspergillus fumigatus Z5 GN=Y699_03101 PE=4 SV=1	A0A0J5PM21_ASPFM (+3)		47 kDa	4	0	0	0
720	3-isopropylmalate dehydrogenase OS=Aspergillus fumigatus Z5 GN=Y699_04479 PE=3 SV=1	A0A0J5Q866_ASPFM (+3)		40 kDa	0	5	0	0
721	2-dehydropantoate 2-reductase OS=Aspergillus fumigatus Z5 GN=Y699_09204 PE=3 SV=1	A0A0J5PJ19_ASPFM (+3)		36 kDa	0	4	0	0
722	SNARE protein Ykt6 OS=Aspergillus fumigatus Z5 GN=Y699_06337 PE=3 SV=1	A0A0J5PDY9_ASPFM (+3)		22 kDa	0	0	0	3
723	Phenazine biosynthesis-like protein OS=Aspergillus fumigatus Z5 GN=Y699_03451 PE=4 SV=1	A0A0J5PMX9_ASPFM (+3)		35 kDa	0	5	0	0
724	Calcium/calmodulin-dependent protein kinase, putative OS=Aspergillus fumigatus Z5 GN=Y699_03136 PE=4 SV=1	A0A0J5PM54_ASPFM (+3)		72 kDa	5	0	0	0
725	Conidiophore development protein HymA OS=Aspergillus fumigatus Z5 GN=Y699_01309 PE=4 SV=1	A0A0J5PU11_ASPFM (+3)		44 kDa	0	5	0	0
726	Uncharacterized protein OS=Aspergillus fumigatus Z5 GN=Y699_08874 PE=4 SV=1	A0A0J5PJP1_ASPFM (+3)		30 kDa	0	0	4	0
727	AAA family ATPase, putative OS=Aspergillus fumigatus Z5 GN=Y699_08686 PE=4 SV=1	A0A0J5PKU5_ASPFM (+3)		71 kDa	4	0	0	0
728	Chorismate synthase OS=Aspergillus fumigatus Z5 GN=Y699_06612 PE=3 SV=1	A0A0J5PKC8_ASPFM (+3)		44 kDa	5	0	0	0
729	Eukaryotic translation initiation factor 3 subunit B OS=Aspergillus fumigatus Z5 GN=PRT1 PE=3 SV=1	A0A0J5SJZ5_ASPFM (+3)		84 kDa	5	0	0	0
730	Putative chromatin remodeling and histone acetyltransferase complexes subunit (Arp4) OS=Aspergillus fumigatus Z5 GN=Y699_03385 PE=3 SV=1	A0A0J5PQS6_ASPFM (+3)		51 kDa	5	0	0	0
731	Uncharacterized protein OS=Neosartorya fumigata GN=CDV57_02197 PE=4 SV=1	A0A229Y697_ASPFM		115 kDa	4	0	0	0
732	Casein kinase OS=Aspergillus fumigatus Z5 GN=Y699_05599 PE=3 SV=1	A0A0J5PN26_ASPFM (+3)		40 kDa	0	5	0	0
733	Dihydroneopterin aldolase domain-containing protein OS=Aspergillus fumigatus Z5 GN=Y699_01541 PE=4 SV=1	A0A0J5PXD5_ASPFM (+3)		39 kDa	0	5	0	0
734	Adenylosuccinate lyase OS=Neosartorya fumigata (strain CEA10 / CBS 144.89 / FGSC A1163) GN=AFUB_027670 PE=3 SV=1	B0XSM0_ASPFC (+1)		55 kDa	4	0	0	0
735	Translation elongation factor eEF-1B gamma subunit OS=Aspergillus fumigatus Z5 GN=Y699_09384 PE=3 SV=1	A0A0J5PF72_ASPFM (+1)		24 kDa	0	0	5	0
736	6-phosphofructo-2-kinase, putative OS=Aspergillus fumigatus Z5 GN=Y699_07188 PE=4 SV=1	A0A0J5PFD9_ASPFM (+1)		61 kDa	5	0	0	0
737	RhoGAP and Fes/CIP4 domain-containing protein OS=Aspergillus fumigatus Z5 GN=Y699_08451 PE=4 SV=1	A0A0J5PK20_ASPFM (+3)		98 kDa	0	6	0	0
738	Lysophospholipase OS=Aspergillus fumigatus Z5 GN=Y699_00257 PE=4 SV=1	A0A0J5PQT4_ASPFM (+3)		61 kDa	6	0	0	0
739	Phenylacetyl-CoA ligase OS=Aspergillus fumigatus Z5 GN=Y699_00592 PE=4 SV=1	A0A0J5PRU2_ASPFM (+3)		63 kDa	6	0	0	0
740	SsDNA binding protein OS=Aspergillus fumigatus Z5 GN=Y699_00637 PE=4 SV=1	A0A0J5PRY6_ASPFM (+3)		16 kDa	0	0	0	6
741	Zinc finger protein gcs1 OS=Aspergillus fumigatus Z5 GN=Y699_00566 PE=4 SV=1	A0A0J5PUU6_ASPFM (+1)		43 kDa	0	5	0	0
742	DnaJ domain-containing protein Psi OS=Aspergillus fumigatus Z5 GN=Y699_00586 PE=4 SV=1	A0A0J5PUW4_ASPFM (+3)		40 kDa	0	0	6	0
743	2-nitropropane dioxygenase family oxidoreductase, putative OS=Aspergillus fumigatus Z5 GN=Y699_00801 PE=4 SV=1	A0A0J5PVE0_ASPFM (+3)		36 kDa	0	6	0	0
744	3-oxoacyl-(Acyl-carrier-protein) reductase, putative OS=Aspergillus fumigatus Z5 GN=Y699_01496 PE=3 SV=1	A0A0J5PXA6_ASPFM (+1)		30 kDa	0	0	5	0
745	C2H2 finger domain-containing protein OS=Aspergillus fumigatus Z5 GN=Y699_02252 PE=4 SV=1	A0A0J5PXB2_ASPFM (+3)		90 kDa	6	0	0	0
746	Glycolipid transfer protein HET-C2 OS=Aspergillus fumigatus Z5 GN=Y699_01185 PE=4 SV=1	A0A0J5PXJ6_ASPFM (+3)		22 kDa	0	0	6	0
747	Phosphoribosylglycinamide formyltransferase OS=Aspergillus fumigatus Z5 GN=Y699_02757 PE=3 SV=1	A0A0J5PYL3_ASPFM (+3)		24 kDa	0	0	6	0
748	Glutathione S-transferase OS=Aspergillus fumigatus Z5 GN=Y699_04631 PE=4 SV=1	A0A0J5Q013_ASPFM (+3)		26 kDa	0	0	6	0
749	54S ribosomal protein L22, mitochondrial OS=Aspergillus fumigatus Z5 GN=Y699_04746 PE=3 SV=1	A0A0J5Q097_ASPFM (+2)		40 kDa	0	6	0	0
750	Defective in cullin neddylation protein OS=Aspergillus fumigatus Z5 GN=Y699_02171 PE=4 SV=1	A0A0J5Q0E2_ASPFM (+1)		31 kDa	0	0	6	0
751	Meiotic recombination protein Ski8/Rec14 OS=Aspergillus fumigatus Z5 GN=Y699_08374 PE=4 SV=1	A0A0J5Q1D0_ASPFM (+3)		22 kDa	0	0	6	0
752	Protein transport protein Sec24 OS=Aspergillus fumigatus Z5 GN=Y699_04408 PE=4 SV=1	A0A0J5Q3V7_ASPFM (+3)		100 kDa	6	0	0	0
753	Methyltransferase (Ncl1), putative OS=Aspergillus fumigatus Z5 GN=Y699_04947 PE=3 SV=1	A0A0J5Q532_ASPFM (+4)		100 kDa	6	0	0	0
754	Uncharacterized protein OS=Aspergillus fumigatus Z5 GN=Y699_02208 PE=3 SV=1	A0A0J5SUG3_ASPFM (+2)		54 kDa	6	0	0	0
755	Vacuolar armadillo repeat protein Vac8 OS=Aspergillus fumigatus Z5 GN=Y699_05225 PE=4 SV=1	A0A0J5SYH5_ASPFM (+3)		63 kDa	6	0	0	0
756	Uncharacterized protein OS=Neosartorya fumigata GN=CDV57_07352 PE=4 SV=1	A0A229XR76_ASPFM		68 kDa	6	0	0	0
757	Uncharacterized protein OS=Neosartorya fumigata GN=CDV57_02499 PE=4 SV=1	A0A229Y9H7_ASPFM (+2)		23 kDa	0	0	6	0
758	Glyoxalase family protein OS=Neosartorya fumigata (strain ATCC MYA-4609 / Af293 / CBS 101355 / FGSC A1100) GN=AFUA_7G05015 PE=4 SV=1	A4D9X2_ASPFU		17 kDa	0	0	0	6
759	Arsenic methyltransferase Cyt19, putative OS=Neosartorya fumigata (strain CEA10 / CBS 144.89 / FGSC A1163) GN=AFUB_079130 PE=4 SV=1	B0Y8Z9_ASPFC (+1)		33 kDa	0	0	5	0
760	Uncharacterized protein OS=Neosartorya fumigata GN=CDV57_01787 PE=3 SV=1	A0A229Y7T2_ASPFM		517 kDa	5	0	0	0
761	Uncharacterized protein OS=Aspergillus fumigatus Z5 GN=Y699_09091 PE=4 SV=1	A0A0J5SFI8_ASPFM (+1)		29 kDa	0	0	0	2
762	O-methyltransferase, putative OS=Aspergillus fumigatus Z5 GN=Y699_05934 PE=4 SV=1	A0A0J5PP28_ASPFM (+3)		44 kDa	0	0	2	0
763	Dynein light chain (Tctex1) OS=Aspergillus fumigatus Z5 GN=Y699_08305 PE=4 SV=1	A0A0J5PZU3_ASPFM (+1)		15 kDa	2	2	0	0
764	Eukaryotic translation initiation factor eIF-4A subunit, putative OS=Aspergillus fumigatus Z5 GN=Y699_00206 PE=3 SV=1	A0A0J5PTT8_ASPFM (+3)		46 kDa	2	0	0	0
765	Proteasome regulatory particle subunit Rpt6 OS=Aspergillus fumigatus Z5 GN=Y699_03423 PE=3 SV=1	A0A0J5PNJ4_ASPFM (+3)		43 kDa	2	0	2	0
766	26S proteasome regulatory subunit Mts4 OS=Aspergillus fumigatus Z5 GN=Y699_00997 PE=4 SV=1	A0A0J5PT48_ASPFM (+3)		101 kDa	3	0	0	0
767	Glycylpeptide N-tetradecanoyltransferase OS=Neosartorya fumigata GN=CDV57_05185 PE=3 SV=1	A0A229XZN9_ASPFM (+2)		56 kDa	2	0	2	0
768	Uncharacterized protein OS=Neosartorya fumigata GN=CDV57_05741 PE=4 SV=1	A0A229XZM7_ASPFM		32 kDa	2	0	0	2
769	Pyridoxal-phosphate dependent enzyme OS=Aspergillus fumigatus Z5 GN=Y699_09415 PE=4 SV=1	A0A0J5PD89_ASPFM (+3)		41 kDa	0	0	3	0
770	Uridylate kinase OS=Aspergillus fumigatus Z5 GN=Y699_08420 PE=3 SV=1	A0A0J5PL42_ASPFM (+3)		26 kDa	0	0	3	0
771	Uncharacterized protein OS=Aspergillus fumigatus Z5 GN=Y699_03226 PE=4 SV=1	A0A0J5PMG2_ASPFM (+3)		32 kDa	0	3	0	0
772	RNA processing protein Emg1 OS=Aspergillus fumigatus Z5 GN=Y699_01943 PE=4 SV=1	A0A0J5SSV5_ASPFM (+3)		28 kDa	0	0	3	0
773	Homocysteine synthase CysD OS=Aspergillus fumigatus Z5 GN=Y699_00382 PE=3 SV=1	A0A0J5PR65_ASPFM (+3)		47 kDa	2	0	0	0
774	Ornithine carbamoyltransferase OS=Aspergillus fumigatus Z5 GN=Y699_06091 PE=3 SV=1	A0A0J5SCF2_ASPFM (+3)		40 kDa	3	0	0	0
775	FK506-binding protein OS=Aspergillus fumigatus Z5 GN=Y699_04017 PE=3 SV=1	A0A0J5SZF9_ASPFM (+3)		53 kDa	0	0	0	3
776	Uncharacterized protein OS=Neosartorya fumigata GN=CDV57_02003 PE=4 SV=1	A0A229Y9Y6_ASPFM		47 kDa	2	0	0	0
777	Eukaryotic translation initiation factor 3 subunit H OS=Aspergillus fumigatus Z5 GN=Y699_08267 PE=3 SV=1	A0A0J5STS2_ASPFM (+3)		41 kDa	0	0	2	0
778	26S proteasome regulatory subunit Rpn2, putative OS=Aspergillus fumigatus Z5 GN=Y699_06233 PE=4 SV=1	A0A0J5PH65_ASPFM (+3)		122 kDa	2	0	0	0
779	MutT/nudix family protein OS=Aspergillus fumigatus Z5 GN=Y699_00670 PE=3 SV=1	A0A0J5PVZ5_ASPFM (+3)		23 kDa	0	0	3	0
780	Casein kinase II subunit beta OS=Aspergillus fumigatus Z5 GN=Y699_05999 PE=3 SV=1	A0A0J5PFA8_ASPFM (+3)		41 kDa	2	0	0	0
781	Uncharacterized protein OS=Neosartorya fumigata GN=CDV57_07406 PE=4 SV=1	A0A229XS75_ASPFM (+2)		32 kDa	0	2	0	0
782	Translation initiation factor eIF4E3 OS=Aspergillus fumigatus Z5 GN=Y699_00280 PE=3 SV=1	A0A0J5PUT1_ASPFM (+3)		37 kDa	0	2	0	0
783	CBS and PB1 domain-containing protein OS=Aspergillus fumigatus Z5 GN=Y699_06628 PE=4 SV=1	A0A0J5SIW9_ASPFM (+3)		68 kDa	0	3	0	0
784	Zinc-containing alcohol dehydrogenase OS=Aspergillus fumigatus Z5 GN=Y699_06210 PE=4 SV=1	A0A0J5PE39_ASPFM (+3)		37 kDa	0	2	2	0		Alc
785	Exportin KapK OS=Aspergillus fumigatus Z5 GN=Y699_08384 PE=4 SV=1	A0A0J5Q1D8_ASPFM (+2)		130 kDa	0	0	2	0
786	1,3-beta-glucan biosynthesis protein OS=Aspergillus fumigatus Z5 GN=Y699_00432 PE=4 SV=1	A0A0J5PRC1_ASPFM (+3)		57 kDa	0	2	0	2
787	Ubiquitin-protein ligase (Tom1), putative OS=Aspergillus fumigatus Z5 GN=Y699_06450 PE=4 SV=1	A0A0J5PEJ0_ASPFM (+3)		451 kDa	0	0	2	0
788	Proteasome regulatory particle subunit Rpt3, putative OS=Aspergillus fumigatus Z5 GN=Y699_01416 PE=3 SV=1	A0A0J5PX13_ASPFM (+3)		47 kDa	0	2	2	0
789	NADPH--cytochrome P450 reductase OS=Aspergillus fumigatus Z5 GN=cprA PE=3 SV=1	A0A0J5T025_ASPFM (+3)		77 kDa	2	0	0	0
790	Transformer-SR ribonucleoprotein OS=Aspergillus fumigatus Z5 GN=Y699_08551 PE=4 SV=1	A0A0J5PKC6_ASPFM (+3)		34 kDa	0	3	2	0
791	26S proteasome regulatory subunit S5A OS=Aspergillus fumigatus Z5 GN=Y699_02361 PE=4 SV=1	A0A0J5Q0X2_ASPFM (+3)		30 kDa	0	2	3	0
792	Glutamine-dependent NAD(+) synthetase OS=Aspergillus fumigatus Z5 GN=Y699_00293 PE=3 SV=1	A0A0J5SNR7_ASPFM (+1)		81 kDa	3	0	2	0
793	Serine hydroxymethyltransferase OS=Aspergillus fumigatus Z5 GN=Y699_03009 PE=3 SV=1	A0A0J5PZT3_ASPFM (+3)		59 kDa	3	0	2	0
794	Metacaspase-1A OS=Aspergillus fumigatus Z5 GN=Y699_06635 PE=4 SV=1	A0A0J5PPA3_ASPFM (+3)		50 kDa	0	2	3	0
795	Rho GTPase activator (Rgd1) OS=Aspergillus fumigatus Z5 GN=Y699_01917 PE=4 SV=1	A0A0J5PVH6_ASPFM (+3)		73 kDa	0	3	2	0
796	3-hydroxy-3-methylglutaryl coenzyme A synthase OS=Aspergillus fumigatus Z5 GN=Y699_01485 PE=3 SV=1	A0A0J5PYL9_ASPFM (+3)		51 kDa	3	0	2	0
797	Uncharacterized protein OS=Neosartorya fumigata GN=CDV57_01820 PE=3 SV=1	A0A229Y8H1_ASPFM		41 kDa	2	3	0	0
798	2-amino-3-carboxymuconate-6-semialdehyde decarboxylase, putative OS=Aspergillus fumigatus Z5 GN=Y699_01070 PE=4 SV=1	A0A0J5PX81_ASPFM (+3)		42 kDa	0	3	2	0
799	Epimerase/dehydratase family protein OS=Aspergillus fumigatus Z5 GN=Y699_06926 PE=4 SV=1	A0A0J5PP02_ASPFM (+3)		42 kDa	2	3	0	0
800	Myosin I MyoA OS=Aspergillus fumigatus Z5 GN=Y699_05520 PE=3 SV=1	A0A0J5PLM4_ASPFM (+3)		152 kDa	2	0	2	0
801	Peptide methionine sulfoxide reductase OS=Aspergillus fumigatus Z5 GN=Y699_03103 PE=3 SV=1	A0A0J5PMM5_ASPFM (+3)		22 kDa	0	2	0	3
802	UPF0023 family protein OS=Aspergillus fumigatus Z5 GN=Y699_04473 PE=4 SV=1	A0A0J5Q427_ASPFM (+3)		37 kDa	0	3	0	2
803	Uncharacterized protein OS=Aspergillus fumigatus Z5 GN=Y699_01490 PE=4 SV=1	A0A0J5PYM1_ASPFM (+3)		102 kDa	0	3	2	0
804	Lactoylglutathione lyase OS=Aspergillus fumigatus Z5 GN=Y699_03955 PE=3 SV=1	A0A0J5Q5P1_ASPFM (+3)		37 kDa	0	3	0	0
805	FAD binding domain-containing protein OS=Aspergillus fumigatus Z5 GN=Y699_07530 PE=4 SV=1	A0A0J5PIA9_ASPFM		45 kDa	2	2	0	0
806	Protein mitochondrial targeting protein (Mas1) OS=Aspergillus fumigatus Z5 GN=Y699_06791 PE=3 SV=1	A0A0J5PNM2_ASPFM (+3)		46 kDa	3	0	0	0
807	Pentafunctional AROM polypeptide OS=Aspergillus fumigatus Z5 GN=Y699_04992 PE=3 SV=1	A0A0J5Q558_ASPFM (+3)		173 kDa	3	0	0	0
808	NAD binding Rossmann fold oxidoreductase OS=Aspergillus fumigatus Z5 GN=Y699_01371 PE=4 SV=1	A0A0J5PWX1_ASPFM (+2)		64 kDa	4	0	0	0
809	6,7-dimethyl-8-ribityllumazine synthase OS=Aspergillus fumigatus Z5 GN=Y699_03793 PE=3 SV=1	A0A0J5Q203_ASPFM (+3)		19 kDa	0	0	4	0
810	Peptidyl-prolyl cis-trans isomerase OS=Aspergillus fumigatus Z5 GN=Y699_06153 PE=3 SV=1	A0A0J5PGW1_ASPFM (+3)		29 kDa	0	0	3	2
811	Inositol-1-monophosphatase OS=Aspergillus fumigatus Z5 GN=Y699_02010 PE=3 SV=1	A0A0J5Q041_ASPFM (+2)		32 kDa	0	3	0	0
812	Importin beta-1 subunit OS=Aspergillus fumigatus Z5 GN=Y699_09057 PE=4 SV=1	A0A0J5PH08_ASPFM (+3)		96 kDa	4	0	0	0
813	Methylthioribose-1-phosphate isomerase OS=Aspergillus fumigatus Z5 GN=MRI1 PE=3 SV=1	A0A0J5PF83_ASPFM (+3)		46 kDa	4	0	0	0
814	Uncharacterized protein OS=Neosartorya fumigata GN=CDV57_08793 PE=3 SV=1	A0A229XGD1_ASPFM		114 kDa	0	0	0	4
815	Beta-hexosaminidase OS=Aspergillus fumigatus Z5 GN=Y699_05578 PE=3 SV=1	A0A0J5PJT8_ASPFM (+3)		73 kDa	4	0	0	0
816	Glutamate-cysteine ligase Gcs1 OS=Aspergillus fumigatus Z5 GN=Y699_01178 PE=4 SV=1	A0A0J5SQW8_ASPFM (+3)		76 kDa	4	0	0	0
817	Aldehyde dehydrogenase family protein OS=Aspergillus fumigatus Z5 GN=Y699_07669 PE=3 SV=1	A0A0J5SM58_ASPFM (+3)		53 kDa	3	0	0	0
818	Cell cycle control protein (Cwf8), putative OS=Aspergillus fumigatus Z5 GN=Y699_05221 PE=4 SV=1	A0A0J5Q1L6_ASPFM (+3)		50 kDa	0	3	0	0
819	Uncharacterized protein OS=Neosartorya fumigata GN=CDV57_06654 PE=4 SV=1	A0A229XU26_ASPFM (+2)		49 kDa	0	0	3	0
820	Uncharacterized protein OS=Aspergillus fumigatus Z5 GN=Y699_07922 PE=4 SV=1	A0A0J5PT05_ASPFM (+2)		25 kDa	0	0	3	0
821	GTP:AMP phosphotransferase, mitochondrial OS=Aspergillus fumigatus Z5 GN=ADK2 PE=3 SV=1	A0A0J5SJP5_ASPFM (+3)		27 kDa	0	0	4	0
822	mRNA splicing protein (Prp39) OS=Aspergillus fumigatus Z5 GN=Y699_06286 PE=4 SV=1	A0A0J5SCX3_ASPFM (+3)		68 kDa	4	0	0	0
823	Mannitol-1-phosphate dehydrogenase OS=Aspergillus fumigatus Z5 GN=Y699_02774 PE=3 SV=1	A0A0J5PZ82_ASPFM (+3)		43 kDa	3	0	0	0
824	Malate synthase OS=Aspergillus fumigatus Z5 GN=Y699_07347 PE=3 SV=1	A0A0J5SEH6_ASPFM (+4)		61 kDa	3	0	0	0
825	Vacuolar protein sorting-associated protein 26 OS=Aspergillus fumigatus Z5 GN=Y699_06560 PE=4 SV=1	A0A0J5PEV4_ASPFM (+3)		49 kDa	0	3	0	0
826	GNAT family acetyltransferase, putative OS=Aspergillus fumigatus Z5 GN=Y699_05808 PE=4 SV=1	A0A0J5PKE6_ASPFM (+3)		24 kDa	0	0	4	0
827	Vacuolar protein sorting-associated protein 35 OS=Aspergillus fumigatus Z5 GN=Y699_01513 PE=3 SV=1	A0A0J5SRS9_ASPFM (+2)		100 kDa	3	0	0	0
828	3-hydroxyisobutyrate dehydrogenase OS=Aspergillus fumigatus Z5 GN=Y699_04239 PE=4 SV=1	A0A0J5Q7H9_ASPFM (+4)		39 kDa	0	0	4	0
829	Dihydrolipoamide acetyltransferase component of pyruvate dehydrogenase complex OS=Aspergillus fumigatus Z5 GN=Y699_06556 PE=3 SV=1	A0A0J5SDM3_ASPFM (+3)		48 kDa	0	4	0	0
830	RNA binding protein OS=Aspergillus fumigatus Z5 GN=Y699_00747 PE=4 SV=1	A0A0J5PSA2_ASPFM (+3)		28 kDa	0	3	0	0
831	Eukaryotic translation initiation factor 5, putative OS=Aspergillus fumigatus Z5 GN=Y699_02916 PE=4 SV=1	A0A0J5Q2H3_ASPFM (+3)		47 kDa	0	0	2	0
832	Zinc-containing alcohol dehydrogenase, putative OS=Aspergillus fumigatus Z5 GN=Y699_07893 PE=3 SV=1	A0A0J5PPL4_ASPFM		38 kDa	0	4	0	0
833	Gamma-glutamylcyclotransferase OS=Aspergillus fumigatus Z5 GN=Y699_01682 PE=3 SV=1	A0A0J5PUX4_ASPFM (+3)		34 kDa	0	4	0	0
834	DNA repair/transcription protein OS=Aspergillus fumigatus Z5 GN=Y699_05548 PE=4 SV=1	A0A0J5PJR0_ASPFM (+3)		117 kDa	4	0	0	0
835	Uncharacterized protein OS=Aspergillus fumigatus Z5 GN=Y699_01948 PE=4 SV=1	A0A0J5SSX8_ASPFM (+3)		71 kDa	3	0	0	0
836	tRNA (guanine-N(7)-)-methyltransferase non-catalytic subunit TRM82 OS=Aspergillus fumigatus Z5 GN=TRM82 PE=3 SV=1	A0A0J5SJE1_ASPFM (+3)		55 kDa	3	0	0	0
837	Gamma-cysteine synthetase regulatory subunit, putative OS=Aspergillus fumigatus Z5 GN=Y699_01144 PE=4 SV=1	A0A0J5PTL2_ASPFM		60 kDa	0	4	0	0
838	Histone H4 OS=Aspergillus fumigatus Z5 GN=Y699_04988 PE=3 SV=1	A0A0J5Q435_ASPFM (+3)		11 kDa	0	0	0	4
839	Dihydroorotase, homodimeric type OS=Aspergillus fumigatus Z5 GN=Y699_05890 PE=4 SV=1	A0A0J5PMR5_ASPFM (+2)		36 kDa	0	4	0	0
840	Gamma-glutamyltranspeptidase OS=Aspergillus fumigatus Z5 GN=Y699_09170 PE=4 SV=1	A0A0J5PM17_ASPFM (+3)		66 kDa	4	0	0	0
841	Ribosomal protein L43 OS=Aspergillus fumigatus Z5 GN=Y699_05219 PE=4 SV=1	A0A0J5Q1I1_ASPFM (+3)		15 kDa	0	0	0	2
842	Ankyrin repeat protein nuc-2 OS=Aspergillus fumigatus Z5 GN=Y699_05983 PE=4 SV=1	A0A0J5PGF8_ASPFM (+1)		118 kDa	5	0	0	0
843	Uncharacterized protein OS=Aspergillus fumigatus Z5 GN=Y699_06268 PE=4 SV=1	A0A0J5PHA8_ASPFM (+1)		18 kDa	0	0	0	5
844	Translation initiation factor IF-2 OS=Aspergillus fumigatus Z5 GN=Y699_06882 PE=4 SV=1	A0A0J5PL63_ASPFM (+3)		119 kDa	5	0	0	0
845	Siderophore biosynthesis protein OS=Aspergillus fumigatus Z5 GN=Y699_06844 PE=4 SV=1	A0A0J5PLM9_ASPFM (+3)		55 kDa	4	0	0	0
846	AMP-binding enzyme, putative OS=Aspergillus fumigatus Z5 GN=Y699_07114 PE=4 SV=1	A0A0J5PMB0_ASPFM (+2)		61 kDa	5	0	0	0
847	Catabolite degradation protein, putative OS=Aspergillus fumigatus Z5 GN=Y699_00205 PE=4 SV=1	A0A0J5PUK3_ASPFM (+1)		81 kDa	5	0	0	0
848	Ser/Thr protein phosphatase family OS=Aspergillus fumigatus Z5 GN=Y699_02019 PE=4 SV=1	A0A0J5PW58_ASPFM (+3)		70 kDa	0	5	0	0
849	Pyridoxal reductase (AKR8) OS=Aspergillus fumigatus Z5 GN=Y699_08243 PE=4 SV=1	A0A0J5PWW1_ASPFM (+2)		35 kDa	0	5	0	0
850	60S acidic ribosomal protein P2/allergen Asp F 8 OS=Aspergillus fumigatus Z5 GN=Y699_02822 PE=3 SV=1	A0A0J5PYR2_ASPFM (+3)		11 kDa	0	0	0	5
851	Coactivator bridging factor 1 (Mbf1) OS=Aspergillus fumigatus Z5 GN=Y699_01675 PE=4 SV=1	A0A0J5PZ37_ASPFM (+3)		17 kDa	0	0	0	4
852	Cytoskeletal adaptor protein SagA OS=Aspergillus fumigatus Z5 GN=Y699_05064 PE=4 SV=1	A0A0J5Q105_ASPFM (+2)		46 kDa	0	0	5	0
853	Uncharacterized protein OS=Aspergillus fumigatus Z5 GN=Y699_05322 PE=4 SV=1	A0A0J5Q673_ASPFM (+3)		25 kDa	0	0	5	0
854	Peroxisomal AMP binding enzyme OS=Aspergillus fumigatus Z5 GN=Y699_04270 PE=4 SV=1	A0A0J5Q6N8_ASPFM (+3)		61 kDa	5	0	0	0
855	Thymidylate kinase OS=Aspergillus fumigatus Z5 GN=Y699_00303 PE=3 SV=1	A0A0J5SNS5_ASPFM (+3)		25 kDa	0	0	4	0
856	Uncharacterized protein OS=Neosartorya fumigata GN=CDV57_04367 PE=4 SV=1	A0A229Y298_ASPFM		142 kDa	5	0	0	0
857	Uncharacterized protein OS=Neosartorya fumigata GN=CDV57_03335 PE=4 SV=1	A0A229Y3U8_ASPFM		17 kDa	0	0	0	5
858	Uncharacterized protein OS=Neosartorya fumigata GN=CDV57_03064 PE=4 SV=1	A0A229Y6J2_ASPFM		43 kDa	0	0	5	0
859	Uncharacterized protein OS=Neosartorya fumigata GN=CDV57_00448 PE=4 SV=1	A0A229YCA6_ASPFM		23 kDa	0	0	5	0
860	Signal transduction protein BroA, putative OS=Neosartorya fumigata (strain CEA10 / CBS 144.89 / FGSC A1163) GN=AFUB_027510 PE=4 SV=1	B0XSK4_ASPFC (+1)		108 kDa	4	0	0	0
861	Ubiquitin conjugating enzyme (UbcM) OS=Aspergillus fumigatus Z5 GN=Y699_07459 PE=3 SV=1	A0A0J5PJC4_ASPFM (+3)		17 kDa	0	0	0	5
862	Dihydrodipicolinate synthetase family protein OS=Aspergillus fumigatus Z5 GN=Y699_01364 PE=3 SV=1	A0A0J5PU61_ASPFM (+3)		36 kDa	0	4	0	0
863	N-acetyltransferase complex ARD1 subunit OS=Aspergillus fumigatus Z5 GN=Y699_08300 PE=4 SV=1	A0A0J5PZT7_ASPFM (+3)		29 kDa	0	0	5	0
864	Sorting nexin GRD19 OS=Aspergillus fumigatus Z5 GN=Y699_01859 PE=4 SV=1	A0A0J5PVM3_ASPFM (+3)		17 kDa	0	0	0	5
865	NmrA-like family protein OS=Aspergillus fumigatus Z5 GN=Y699_03612 PE=4 SV=1	A0A0J5SLK4_ASPFM (+1)		34 kDa	0	4	0	0
866	IdgA domain protein OS=Neosartorya fumigata (strain CEA10 / CBS 144.89 / FGSC A1163) GN=AFUB_022830 PE=3 SV=1	B0XVU8_ASPFC (+1)		81 kDa	0	4	0	0
867	Oxidoreductase, putative OS=Aspergillus fumigatus Z5 GN=Y699_03615 PE=4 SV=1	A0A0J5PRG2_ASPFM (+3)		37 kDa	0	5	0	0
868	1,3-beta-glucanosyltransferase OS=Aspergillus fumigatus Z5 GN=Y699_04684 PE=3 SV=1	A0A0J5PZU7_ASPFM (+3)		48 kDa	4	0	0	0
869	Vacuolar carboxypeptidase Cps1, putative OS=Aspergillus fumigatus Z5 GN=Y699_01843 PE=4 SV=1	A0A0J5SSJ5_ASPFM (+3)		62 kDa	0	0	0	5
870	Vacuolar protein sorting-associated protein 17 OS=Aspergillus fumigatus Z5 GN=Y699_00568 PE=3 SV=1	A0A0J5SPF6_ASPFM (+3)		65 kDa	3	0	0	0
871	Arsenate reductase (Arc2) OS=Aspergillus fumigatus Z5 GN=Y699_04461 PE=4 SV=1	A0A0J5Q3Z2_ASPFM (+3)		18 kDa	0	0	0	5
872	Chorismate mutase OS=Aspergillus fumigatus Z5 GN=Y699_05186 PE=4 SV=1	A0A0J5Q1H9_ASPFM (+3)		30 kDa	0	0	5	0
873	tRNA N6-adenosine threonylcarbamoyltransferase OS=Aspergillus fumigatus Z5 GN=KAE1 PE=3 SV=1	A0A0J5PHI1_ASPFM (+3)		38 kDa	0	5	0	0
874	60S ribosomal protein L36 OS=Aspergillus fumigatus Z5 GN=Y699_06132 PE=3 SV=1	A0A0J5PDI6_ASPFM (+3)		19 kDa	0	0	0	3
875	Uncharacterized protein OS=Neosartorya fumigata GN=CDV57_08755 PE=4 SV=1	A0A229XTW6_ASPFM		27 kDa	0	0	4	0
876	Uracil phosphoribosyltransferase OS=Aspergillus fumigatus Z5 GN=Y699_02254 PE=4 SV=1	A0A0J5PXW3_ASPFM (+3)		24 kDa	0	0	4	0
877	Thioredoxin OS=Aspergillus fumigatus Z5 GN=Y699_02372 PE=4 SV=1	A0A0J5PXM0_ASPFM (+1)		29 kDa	0	0	4	0
878	Tyrosine--tRNA ligase OS=Aspergillus fumigatus Z5 GN=Y699_00896 PE=3 SV=1	A0A0J5PVM2_ASPFM (+3)		44 kDa	2	0	0	0
879	Nucleolin protein Nsr1, putative OS=Aspergillus fumigatus Z5 GN=Y699_01780 PE=4 SV=1	A0A0J5PZC8_ASPFM (+3)		59 kDa	0	2	0	0
880	DNA damage-inducible v-SNARE binding protein Ddi1 OS=Aspergillus fumigatus Z5 GN=Y699_08628 PE=4 SV=1	A0A0J5SGQ7_ASPFM (+3)		55 kDa	0	0	2	0
881	Succinate-semialdehyde dehydrogenase OS=Aspergillus fumigatus Z5 GN=Y699_01834 PE=4 SV=1	A0A0J5PVK3_ASPFM (+3)		54 kDa	0	2	0	0
882	HAD superfamily hydrolase OS=Aspergillus fumigatus Z5 GN=Y699_00674 PE=4 SV=1	A0A0J5PSD7_ASPFM (+3)		27 kDa	2	0	0	0
883	Protein transport protein Sec61 alpha subunit OS=Aspergillus fumigatus Z5 GN=Y699_00658 PE=3 SV=1	A0A0J5SPM8_ASPFM (+3)		52 kDa	0	2	0	0
884	Cyclin-dependent protein kinase PhoA OS=Aspergillus fumigatus Z5 GN=Y699_00368 PE=3 SV=1	A0A0J5SNX8_ASPFM (+3)		44 kDa	0	0	0	2
885	Purine nucleoside phosphorylase OS=Aspergillus fumigatus Z5 GN=Y699_07168 PE=3 SV=1	A0A0J5PF99_ASPFM (+3)		35 kDa	0	2	0	0
886	HMG box protein, putative OS=Aspergillus fumigatus Z5 GN=Y699_08262 PE=4 SV=1	A0A0J5STR7_ASPFM (+3)		37 kDa	0	0	2	0
887	Uncharacterized protein OS=Neosartorya fumigata GN=CDV57_07181 PE=3 SV=1	A0A229XUU0_ASPFM		163 kDa	0	0	0	2
888	Uncharacterized protein OS=Aspergillus fumigatus Z5 GN=Y699_08159 PE=4 SV=1	A0A0J5Q0Q2_ASPFM (+3)		42 kDa	0	0	0	2
889	Fumarate reductase Osm1 OS=Aspergillus fumigatus Z5 GN=Y699_05534 PE=4 SV=1	A0A0J5PMW0_ASPFM (+3)		68 kDa	2	0	2	0
890	Eukaryotic translation initiation factor 3 subunit J OS=Aspergillus fumigatus Z5 GN=HCR1 PE=3 SV=1	A0A0J5Q5B6_ASPFM (+3)		30 kDa	0	2	0	2
891	Homoaconitase, mitochondrial OS=Aspergillus fumigatus Z5 GN=Y699_00730 PE=3 SV=1	A0A0J5PW60_ASPFM (+3)		84 kDa	0	0	2	2
892	FACT complex subunit POB3 OS=Aspergillus fumigatus Z5 GN=Y699_08561 PE=3 SV=1	A0A0J5PKD7_ASPFM (+3)		64 kDa	2	2	0	0
893	Rab geranylgeranyltransferase, beta subunit OS=Aspergillus fumigatus Z5 GN=Y699_08466 PE=4 SV=1	A0A0J5PK31_ASPFM (+3)		37 kDa	0	2	2	0
894	Proline iminopeptidase OS=Aspergillus fumigatus Z5 GN=Y699_03274 PE=4 SV=1	A0A0J5PRG6_ASPFM (+3)		51 kDa	0	0	2	2
895	Urease OS=Aspergillus fumigatus Z5 GN=Y699_06834 PE=3 SV=1	A0A0J5PLM1_ASPFM (+3)		93 kDa	2	2	0	0
896	Tryptophanyl-tRNA synthetase OS=Aspergillus fumigatus Z5 GN=Y699_04727 PE=3 SV=1	A0A0J5Q4G7_ASPFM (+3)		47 kDa	2	0	2	0
897	Phosphopantothenate-cysteine ligase OS=Aspergillus fumigatus Z5 GN=Y699_01826 PE=4 SV=1	A0A0J5PY63_ASPFM (+3)		46 kDa	2	0	2	0
898	Eukaryotic translation initiation factor 3 subunit M OS=Aspergillus fumigatus Z5 GN=Y699_08419 PE=3 SV=1	A0A0J5PI11_ASPFM (+3)		51 kDa	0	2	0	0
899	Oxidoreductase OS=Aspergillus fumigatus Z5 GN=Y699_01071 PE=3 SV=1	A0A0J5PW47_ASPFM (+3)		39 kDa	2	2	0	0
900	Ribosome biogenesis protein Ssf2 OS=Aspergillus fumigatus Z5 GN=Y699_06681 PE=4 SV=1	A0A0J5PN91_ASPFM (+3)		50 kDa	2	0	0	0
901	Uncharacterized protein OS=Aspergillus fumigatus Z5 GN=Y699_03966 PE=4 SV=1	A0A0J5Q2G6_ASPFM (+3)		27 kDa	0	0	2	0
902	Proteasome component Pup3 OS=Aspergillus fumigatus Z5 GN=Y699_06130 PE=4 SV=1	A0A0J5PDW8_ASPFM (+2)		21 kDa	0	0	2	0
903	Peptidyl-prolyl cis-trans isomerase OS=Aspergillus fumigatus Z5 GN=Y699_05207 PE=4 SV=1	A0A0J5Q5Z6_ASPFM (+3)		63 kDa	0	3	0	0
904	Importin beta-5 subunit, putative OS=Aspergillus fumigatus Z5 GN=Y699_02287 PE=4 SV=1	A0A0J5PXD7_ASPFM (+3)		115 kDa	3	0	0	0
905	HD superfamily hydrolase OS=Aspergillus fumigatus Z5 GN=Y699_06968 PE=4 SV=1	A0A0J5SJS2_ASPFM (+3)		27 kDa	0	0	2	0
906	Phenylalanyl-tRNA synthetase, beta subunit OS=Aspergillus fumigatus Z5 GN=Y699_06739 PE=4 SV=1	A0A0J5PLA3_ASPFM (+3)		68 kDa	3	0	0	0
907	Pyruvate dehydrogenase complex component Pdx1, putative OS=Aspergillus fumigatus Z5 GN=Y699_01707 PE=4 SV=1	A0A0J5PUZ7_ASPFM (+3)		31 kDa	0	3	0	0
908	Pantetheine-phosphate adenylyltransferase family protein OS=Aspergillus fumigatus Z5 GN=Y699_06239 PE=4 SV=1	A0A0J5PFV8_ASPFM (+3)		44 kDa	0	3	0	0
909	Snf1 protein kinase complex subunit Snf4 OS=Aspergillus fumigatus Z5 GN=Y699_05171 PE=4 SV=1	A0A0J5Q1G9_ASPFM (+3)		46 kDa	0	2	0	0
910	DNA helicase OS=Aspergillus fumigatus Z5 GN=Y699_00217 PE=3 SV=1	A0A0J5PQN8_ASPFM (+3)		80 kDa	2	0	0	0
911	Myo-inositol-1(Or 4)-monophosphatase OS=Aspergillus fumigatus Z5 GN=Y699_03470 PE=4 SV=1	A0A0J5PR12_ASPFM (+3)		39 kDa	0	3	0	0
912	Homogentisate 1,2-dioxygenase (HmgA) OS=Aspergillus fumigatus Z5 GN=Y699_03206 PE=4 SV=1	A0A0J5PME6_ASPFM (+3)		50 kDa	3	0	0	0
913	Phosphate carrier protein (Mir1) OS=Aspergillus fumigatus Z5 GN=Y699_09111 PE=3 SV=1	A0A0J5SFK4_ASPFM (+3)		36 kDa	0	0	3	0
914	Putative glutamine amidotransferase-like protein C13C5.04 OS=Aspergillus fumigatus Z5 GN=Y699_03302 PE=4 SV=1	A0A0J5SKT9_ASPFM (+3)		35 kDa	0	3	0	0
915	RNA-binding La domain-containing protein OS=Aspergillus fumigatus Z5 GN=Y699_05107 PE=4 SV=1	A0A0J5Q5J4_ASPFM (+3)		45 kDa	0	3	0	0
916	Serine/threonine-protein phosphatase OS=Aspergillus fumigatus Z5 GN=Y699_00522 PE=3 SV=1	A0A0J5PRN3_ASPFM (+3)		55 kDa	3	0	0	0
917	Uncharacterized protein OS=Aspergillus fumigatus Z5 GN=Y699_00310 PE=4 SV=1	A0A0J5PUW5_ASPFM (+3)		35 kDa	2	0	0	0
918	Phytanoyl-CoA dioxygenase family protein OS=Aspergillus fumigatus Z5 GN=Y699_05926 PE=4 SV=1	A0A0J5PK66_ASPFM (+3)		34 kDa	0	0	3	0
919	Ribokinase OS=Aspergillus fumigatus Z5 GN=Y699_00218 PE=3 SV=1	A0A0J5SNJ8_ASPFM (+1)		41 kDa	0	0	0	2
920	Alcohol dehydrogenase OS=Aspergillus fumigatus Z5 GN=Y699_02747 PE=4 SV=1	A0A0J5PYK8_ASPFM (+3)		31 kDa	0	2	0	0		Ac Adh2
921	BAR adaptor protein OS=Aspergillus fumigatus Z5 GN=Y699_01148 PE=4 SV=1	A0A0J5SQU7_ASPFM (+3)		47 kDa	0	3	0	0
922	Arp2/3 complex subunit OS=Aspergillus fumigatus Z5 GN=Y699_07464 PE=4 SV=1	A0A0J5PJC8_ASPFM (+2)		25 kDa	0	0	0	2
923	Isochorismatase family protein family OS=Aspergillus fumigatus Z5 GN=Y699_09417 PE=4 SV=1	A0A0J5PCV5_ASPFM (+3)		92 kDa	3	0	0	0
924	Proteasome subunit alpha type OS=Aspergillus fumigatus Z5 GN=Y699_08610 PE=3 SV=1	A0A0J5PLK7_ASPFM (+3)		30 kDa	0	0	3	0
925	KH domain-containing protein OS=Aspergillus fumigatus Z5 GN=Y699_06094 PE=4 SV=1	A0A0J5PFH2_ASPFM (+3)		53 kDa	0	3	0	0
926	Electron transfer flavoprotein, beta subunit OS=Aspergillus fumigatus Z5 GN=Y699_00582 PE=4 SV=1	A0A0J5PRT4_ASPFM (+3)		28 kDa	0	0	2	0
927	Uncharacterized protein OS=Aspergillus fumigatus Z5 GN=Y699_07632 PE=4 SV=1	A0A0J5PS40_ASPFM (+3)		22 kDa	0	0	2	0
928	Nuclear pore protein (Nic96) OS=Aspergillus fumigatus Z5 GN=Y699_03416 PE=4 SV=1	A0A0J5PMV4_ASPFM (+3)		116 kDa	0	0	0	2
929	Gamma-glutamyl phosphate reductase OS=Aspergillus fumigatus Z5 GN=Y699_03043 PE=3 SV=1	A0A0J5SWN6_ASPFM (+1)		49 kDa	0	0	3	0
930	Phosphoglycerate mutase family protein OS=Aspergillus fumigatus Z5 GN=Y699_07440 PE=4 SV=1	A0A0J5PI36_ASPFM (+3)		29 kDa	0	0	2	0
931	Peptidyl-prolyl cis-trans isomerase, putative OS=Aspergillus fumigatus Z5 GN=Y699_07087 PE=4 SV=1	A0A0J5PLP4_ASPFM (+3)		70 kDa	0	0	2	0
932	Uncharacterized protein OS=Neosartorya fumigata GN=CDV57_08352 PE=4 SV=1	A0A229XNI5_ASPFM (+2)		83 kDa	0	3	0	0
933	mRNA splicing factor (Prp17), putative OS=Aspergillus fumigatus Z5 GN=Y699_03890 PE=4 SV=1	A0A0J5Q5G4_ASPFM (+3)		64 kDa	3	0	0	0
934	3-ketoacyl-CoA ketothiolase (Kat1) OS=Aspergillus fumigatus Z5 GN=Y699_05101 PE=3 SV=1	A0A0J5Q191_ASPFM (+3)		44 kDa	0	0	3	0
935	Short chain dehydrogenase/reductase family protein OS=Aspergillus fumigatus Z5 GN=Y699_06112 PE=3 SV=1	A0A0J5PDG8_ASPFM (+2)		29 kDa	0	0	4	0
936	RuvB-like helicase OS=Aspergillus fumigatus Z5 GN=Y699_06445 PE=3 SV=1	A0A0J5PEI7_ASPFM (+3)		50 kDa	4	0	0	0
937	Tyrosine--tRNA ligase OS=Aspergillus fumigatus Z5 GN=Y699_06218 PE=3 SV=1	A0A0J5PH44_ASPFM (+3)		68 kDa	4	0	0	0
938	Vesicle transport v-snare protein OS=Aspergillus fumigatus Z5 GN=Y699_06443 PE=4 SV=1	A0A0J5PHT7_ASPFM (+3)		23 kDa	0	0	4	0
939	DOC family protein OS=Aspergillus fumigatus Z5 GN=Y699_09330 PE=4 SV=1	A0A0J5PI96_ASPFM (+1)		17 kDa	0	0	0	4
940	Uncharacterized protein OS=Aspergillus fumigatus Z5 GN=Y699_09199 PE=4 SV=1	A0A0J5PJ16_ASPFM (+3)		59 kDa	0	4	0	0
941	COP9 signalosome subunit 8 (CsnH) OS=Aspergillus fumigatus Z5 GN=Y699_05635 PE=4 SV=1	A0A0J5PLZ9_ASPFM (+3)		24 kDa	0	0	4	0
942	Trehalase OS=Aspergillus fumigatus Z5 GN=Y699_09165 PE=3 SV=1	A0A0J5PM12_ASPFM (+3)		105 kDa	4	0	0	0
943	4-nitrophenylphosphatase OS=Aspergillus fumigatus Z5 GN=Y699_03661 PE=4 SV=1	A0A0J5PNH6_ASPFM (+3)		36 kDa	0	4	0	0
944	NAD-dependent protein deacetylase OS=Aspergillus fumigatus Z5 GN=Y699_07628 PE=3 SV=1	A0A0J5PNZ1_ASPFM (+1)		37 kDa	0	4	0	0
945	Protein phophatase 2C family protein OS=Aspergillus fumigatus Z5 GN=Y699_06620 PE=4 SV=1	A0A0J5PP88_ASPFM (+3)		66 kDa	4	0	0	0
946	Dihydroxy acid dehydratase, putative OS=Aspergillus fumigatus Z5 GN=Y699_06920 PE=3 SV=1	A0A0J5PQ44_ASPFM (+3)		65 kDa	3	0	0	0
947	rRNA processing protein Pwp1 OS=Aspergillus fumigatus Z5 GN=Y699_07005 PE=4 SV=1	A0A0J5PQB9_ASPFM (+3)		61 kDa	4	0	0	0
948	Translation initiation factor eIF-2B alpha subunit OS=Aspergillus fumigatus Z5 GN=Y699_00959 PE=3 SV=1	A0A0J5PT51_ASPFM (+3)		38 kDa	0	4	0	0
949	Uncharacterized protein OS=Aspergillus fumigatus Z5 GN=Y699_00791 PE=4 SV=1	A0A0J5PVD3_ASPFM (+1)		61 kDa	4	0	0	0
950	Alcohol dehydrogenase OS=Aspergillus fumigatus Z5 GN=Y699_00475 PE=3 SV=1	A0A0J5PVH3_ASPFM (+3)		37 kDa	0	4	0	0		AlcC
951	Glutamyl-tRNA(Gln) amidotransferase subunit B, mitochondrial OS=Aspergillus fumigatus Z5 GN=Y699_01411 PE=3 SV=1	A0A0J5PX06_ASPFM (+2)		67 kDa	4	0	0	0
952	Dihydrofolate reductase OS=Aspergillus fumigatus Z5 GN=Y699_01881 PE=4 SV=1	A0A0J5PYC3_ASPFM (+3)		32 kDa	0	4	0	0
953	Cystathionine beta-synthase (Beta-thionase) OS=Aspergillus fumigatus Z5 GN=Y699_01695 PE=4 SV=1	A0A0J5PZ54_ASPFM (+3)		20 kDa	0	0	0	4
954	COP9 signalosome subunit CsnE OS=Aspergillus fumigatus Z5 GN=Y699_02250 PE=4 SV=1	A0A0J5Q1Y9_ASPFM (+3)		39 kDa	0	4	0	0
955	ATP dependent RNA helicase (Dbp9) OS=Aspergillus fumigatus Z5 GN=Y699_02475 PE=4 SV=1	A0A0J5Q2N8_ASPFM (+3)		107 kDa	4	0	0	0
956	Aldehyde dehydrogenase OS=Aspergillus fumigatus Z5 GN=Y699_04643 PE=4 SV=1	A0A0J5Q318_ASPFM (+3)		53 kDa	4	0	0	0
957	Isochorismatase family hydrolase, putative OS=Aspergillus fumigatus Z5 GN=Y699_04353 PE=4 SV=1	A0A0J5Q3R1_ASPFM		24 kDa	0	0	4	0
958	Uncharacterized protein OS=Aspergillus fumigatus Z5 GN=Y699_04747 PE=4 SV=1	A0A0J5Q4I4_ASPFM (+3)		44 kDa	0	4	0	0
959	COP9 signalosome subunit 7 (CsnG), putative OS=Aspergillus fumigatus Z5 GN=Y699_04882 PE=4 SV=1	A0A0J5Q4X5_ASPFM (+2)		35 kDa	0	0	4	0
960	VHS domain-containing protein OS=Aspergillus fumigatus Z5 GN=Y699_04065 PE=4 SV=1	A0A0J5Q633_ASPFM (+3)		45 kDa	0	0	0	4
961	NUDIX domain-containing protein OS=Aspergillus fumigatus Z5 GN=Y699_04284 PE=4 SV=1	A0A0J5Q7L0_ASPFM (+3)		26 kDa	0	0	4	0
962	Uncharacterized protein OS=Aspergillus fumigatus Z5 GN=Y699_04404 PE=4 SV=1	A0A0J5Q808_ASPFM (+3)		30 kDa	0	0	4	0
963	Mevalonate kinase OS=Aspergillus fumigatus Z5 GN=Y699_06166 PE=3 SV=1	A0A0J5SCL7_ASPFM (+3)		58 kDa	4	0	0	0
964	Protein kinase, putative OS=Aspergillus fumigatus Z5 GN=Y699_01143 PE=4 SV=1	A0A0J5SQU1_ASPFM (+2)		31 kDa	0	4	0	0
965	Beta-glucosidase OS=Aspergillus fumigatus Z5 GN=Y699_01298 PE=3 SV=1	A0A0J5SR71_ASPFM (+3)		56 kDa	6	0	0	0
966	Short chain dehydrogenase OS=Aspergillus fumigatus Z5 GN=Y699_03852 PE=4 SV=1	A0A0J5SZ04_ASPFM (+3)		27 kDa	0	0	4	0
967	Exocyst complex component Exo84 OS=Aspergillus fumigatus Z5 GN=Y699_04272 PE=4 SV=1	A0A0J5T055_ASPFM (+3)		76 kDa	0	0	4	0
968	Nitrilase OS=Aspergillus fumigatus Z5 GN=Y699_04467 PE=4 SV=1	A0A0J5T0N9_ASPFM (+3)		45 kDa	0	0	4	0
969	Calcium homeostasis protein Regucalcin, putative OS=Aspergillus fumigatus Z5 GN=Y699_06245 PE=4 SV=1	A0A0J5PE58_ASPFM (+3)		35 kDa	0	4	0	0
970	SH3 domain-containing protein OS=Aspergillus fumigatus Z5 GN=Y699_03244 PE=4 SV=1	A0A0J5PRE1_ASPFM (+3)		67 kDa	4	0	0	0
971	Phosphate carrier protein, putative OS=Aspergillus fumigatus Z5 GN=Y699_01694 PE=3 SV=1	A0A0J5PV57_ASPFM (+1)		43 kDa	0	4	0	0
972	Uncharacterized protein OS=Aspergillus fumigatus Z5 GN=Y699_01581 PE=4 SV=1	A0A0J5PXH1_ASPFM (+3)		111 kDa	4	0	0	0
973	Ran-interacting protein Mog1 OS=Aspergillus fumigatus Z5 GN=Y699_04373 PE=4 SV=1	A0A0J5Q3T0_ASPFM (+3)		25 kDa	0	0	4	0
974	Peptidase OS=Aspergillus fumigatus Z5 GN=Y699_03839 PE=4 SV=1	A0A0J5Q6E8_ASPFM (+3)		46 kDa	0	4	0	0
975	Uncharacterized protein OS=Neosartorya fumigata GN=CDV57_08521 PE=3 SV=1	A0A229X9I7_ASPFM		40 kDa	0	4	0	0
976	DNA replication factor C subunit Rfc4 OS=Aspergillus fumigatus Z5 GN=Y699_07196 PE=4 SV=1	A0A0J5PF98_ASPFM (+3)		39 kDa	0	4	0	0
977	Oxidoreductase OS=Aspergillus fumigatus Z5 GN=Y699_00250 PE=4 SV=1	A0A0J5PUQ0_ASPFM (+3)		27 kDa	0	0	4	0
978	Uncharacterized protein OS=Neosartorya fumigata GN=CDV57_07085 PE=3 SV=1	A0A229XW04_ASPFM		44 kDa	0	0	0	4
979	60S ribosomal export protein NMD3 OS=Aspergillus fumigatus Z5 GN=Y699_02202 PE=3 SV=1	A0A0J5PX76_ASPFM (+3)		60 kDa	4	0	0	0
980	Uncharacterized protein OS=Aspergillus fumigatus Z5 GN=Y699_04189 PE=4 SV=1	A0A0J5Q7D8_ASPFM (+1)		33 kDa	0	0	3	0
981	CTP synthase OS=Aspergillus fumigatus Z5 GN=Y699_08544 PE=3 SV=1	A0A0J5PIB7_ASPFM (+3)		65 kDa	3	0	0	0
982	O-methyltransferase, putative OS=Aspergillus fumigatus Z5 GN=Y699_03760 PE=4 SV=1	A0A0J5PRX6_ASPFM (+1)		27 kDa	0	0	4	0
983	60S ribosome biogenesis protein Brx1 OS=Aspergillus fumigatus Z5 GN=Y699_07045 PE=4 SV=1	A0A0J5PQG1_ASPFM (+3)		38 kDa	0	4	0	0
984	WD repeat protein OS=Aspergillus fumigatus Z5 GN=Y699_02966 PE=4 SV=1	A0A0J5Q2L4_ASPFM (+3)		66 kDa	3	0	0	0
985	Peptide hydrolase OS=Aspergillus fumigatus Z5 GN=Y699_04599 PE=3 SV=1	A0A0J5PZH3_ASPFM (+3)		93 kDa	4	0	0	0
986	Deoxycytidylate deaminase, putative OS=Neosartorya fumigata (strain CEA10 / CBS 144.89 / FGSC A1163) GN=AFUB_023320 PE=4 SV=1	B0XW24_ASPFC (+1)		42 kDa	0	3	0	0
987	Oxidoreductase OS=Aspergillus fumigatus Z5 GN=Y699_04502 PE=4 SV=1	A0A0J5T0S8_ASPFM (+3)		28 kDa	0	0	4	0
988	Chromatin assembly factor 1 subunit B, putative OS=Aspergillus fumigatus Z5 GN=Y699_03188 PE=4 SV=1	A0A0J5PN03_ASPFM (+1)		78 kDa	0	4	0	0
989	Nonsense-mediated mRNA decay protein (Nmd5) OS=Aspergillus fumigatus Z5 GN=Y699_02830 PE=4 SV=1	A0A0J5Q3K8_ASPFM (+3)		119 kDa	4	0	0	0
990	Uncharacterized protein OS=Aspergillus fumigatus Z5 GN=Y699_08890 PE=4 SV=1	A0A0J5PH78_ASPFM (+3)		65 kDa	3	0	0	0
991	Cleavage and polyadenylation specific factor 5 OS=Aspergillus fumigatus Z5 GN=Y699_00169 PE=4 SV=1	A0A0J5PR20_ASPFM (+3)		32 kDa	0	3	0	0
992	CaaX farnesyltransferase alpha subunit Ram2 OS=Aspergillus fumigatus Z5 GN=Y699_06168 PE=4 SV=1	A0A0J5PGX5_ASPFM (+3)		41 kDa	0	3	0	0
993	DSBA-like thioredoxin domain-containing protein OS=Aspergillus fumigatus Z5 GN=Y699_01128 PE=4 SV=1	A0A0J5SQS8_ASPFM (+3)		26 kDa	0	0	4	0
994	Choline sulfatase OS=Aspergillus fumigatus Z5 GN=Y699_04466 PE=4 SV=1	A0A0J5Q3Z8_ASPFM (+3)		66 kDa	0	0	0	3
995	Ribose/galactose isomerase, putative OS=Aspergillus fumigatus Z5 GN=Y699_02742 PE=4 SV=1	A0A0J5PYK5_ASPFM (+1)		17 kDa	0	0	0	2
996	Phosphoribosyl-aminoimidazole carboxylase OS=Aspergillus fumigatus Z5 GN=Y699_04885 PE=3 SV=1	A0A0J5SXH8_ASPFM (+3)		62 kDa	3	0	0	0
997	Uncharacterized protein OS=Aspergillus fumigatus Z5 GN=Y699_01516 PE=4 SV=1	A0A0J5PXB6_ASPFM (+3)		23 kDa	0	0	0	4
998	HORMA domain-containing protein OS=Aspergillus fumigatus Z5 GN=Y699_01138 PE=4 SV=1	A0A0J5SQT6_ASPFM (+1)		25 kDa	0	0	4	0
999	Uncharacterized protein OS=Aspergillus fumigatus Z5 GN=Y699_01553 PE=4 SV=1	A0A0J5SRV4_ASPFM (+3)		12 kDa	0	0	0	3
1000	Deoxyhypusine hydroxylase OS=Aspergillus fumigatus Z5 GN=LIA1 PE=3 SV=1	A0A0J5PNB1_ASPFM (+3)		37 kDa	0	3	0	0
1001	UbiE/COQ5 methyltransferase OS=Aspergillus fumigatus Z5 GN=Y699_08631 PE=4 SV=1	A0A0J5PKK7_ASPFM (+3)		31 kDa	0	0	3	0
1002	Methyltransferase, putative OS=Aspergillus fumigatus Z5 GN=Y699_02434 PE=4 SV=1	A0A0J5PYB2_ASPFM (+1)		27 kDa	0	0	3	0
1003	Ribonucleoprotein, putative OS=Aspergillus fumigatus Z5 GN=Y699_08604 PE=4 SV=1	A0A0J5PII5_ASPFM (+1)		36 kDa	0	3	0	0
1004	Uncharacterized protein OS=Neosartorya fumigata GN=CDV57_03251 PE=4 SV=1	A0A229Y495_ASPFM		16 kDa	0	0	0	3
1005	General amidase OS=Aspergillus fumigatus Z5 GN=Y699_04915 PE=4 SV=1	A0A0J5SXJ8_ASPFM (+3)		63 kDa	4	0	0	0
1006	DlpA domain-containing protein OS=Aspergillus fumigatus Z5 GN=Y699_06462 PE=4 SV=1	A0A0J5PEI2_ASPFM (+3)		31 kDa	0	0	3	0
1007	NADH-ubiquinone oxidoreductase subunit OS=Aspergillus fumigatus Z5 GN=Y699_02779 PE=4 SV=1	A0A0J5PZ87_ASPFM (+3)		28 kDa	0	3	0	0
1008	ADP-ribosylation factor family protein OS=Neosartorya fumigata (strain CEA10 / CBS 144.89 / FGSC A1163) GN=AFUB_014530 PE=3 SV=1	B0XN44_ASPFC (+1)		21 kDa	0	0	0	3
1009	37S ribosomal protein S35, mitochondrial OS=Aspergillus fumigatus Z5 GN=Y699_00684 PE=4 SV=1	A0A0J5PSE3_ASPFM (+3)		43 kDa	0	2	0	0
1010	Nuclear protein export protein Yrb2 OS=Aspergillus fumigatus Z5 GN=Y699_02761 PE=4 SV=1	A0A0J5Q213_ASPFM (+3)		54 kDa	0	0	2	0
1011	GrpE protein homolog OS=Aspergillus fumigatus Z5 GN=Y699_02569 PE=3 SV=1	A0A0J5PYM2_ASPFM (+3)		28 kDa	0	0	2	0
1012	60S ribosome biogenesis protein Sqt1 OS=Aspergillus fumigatus Z5 GN=Y699_00591 PE=4 SV=1	A0A0J5PUW8_ASPFM (+3)		54 kDa	2	0	0	0
1013	1,2-dihydroxy-3-keto-5-methylthiopentene dioxygenase OS=Aspergillus fumigatus Z5 GN=ADI1 PE=3 SV=1	A0A0J5SE88_ASPFM (+2)		21 kDa	0	0	2	0
1014	Transcription elongation factor S-II OS=Aspergillus fumigatus Z5 GN=Y699_01784 PE=4 SV=1	A0A0J5PVF2_ASPFM (+3)		34 kDa	0	2	0	0
1015	Glycerol dehydrogenase Gcy1 OS=Aspergillus fumigatus Z5 GN=Y699_08271 PE=4 SV=1	A0A0J5PWK7_ASPFM (+3)		34 kDa	0	0	2	0
1016	C2H2 finger domain-containing protein, putative OS=Aspergillus fumigatus Z5 GN=Y699_06905 PE=4 SV=1	A0A0J5PQ33_ASPFM (+3)		47 kDa	0	0	2	0
1017	Ketoreductase OS=Aspergillus fumigatus Z5 GN=Y699_01089 PE=4 SV=1	A0A0J5PTG4_ASPFM (+3)		33 kDa	0	0	2	0
1018	BAR domain-containing protein OS=Aspergillus fumigatus Z5 GN=Y699_02702 PE=4 SV=1	A0A0J5PYI5_ASPFM (+3)		34 kDa	0	0	2	0
1019	Pre-RNA splicing factor Srp2, putative OS=Aspergillus fumigatus Z5 GN=Y699_01540 PE=4 SV=1	A0A0J5PYQ8_ASPFM (+2)		35 kDa	0	0	2	0
1020	NUDIX domain-containing OS=Aspergillus fumigatus Z5 GN=Y699_05253 PE=3 SV=1	A0A0J5Q4V9_ASPFM (+3)		19 kDa	0	0	0	2
1021	NADH-cytochrome b5 reductase OS=Aspergillus fumigatus Z5 GN=Y699_06836 PE=4 SV=1	A0A0J5PNR4_ASPFM (+3)		36 kDa	0	0	0	2
1022	Transcription regulator OS=Aspergillus fumigatus Z5 GN=Y699_01360 PE=4 SV=1	A0A0J5PY35_ASPFM (+3)		31 kDa	0	0	2	0
1023	L-PSP endoribonuclease family protein (Hmf1) OS=Aspergillus fumigatus Z5 GN=Y699_08932 PE=4 SV=1	A0A0J5PHV4_ASPFM (+3)		13 kDa	2	0	0	0
1024	Hsc70 cochaperone (SGT) OS=Aspergillus fumigatus Z5 GN=Y699_08279 PE=4 SV=1	A0A0J5Q147_ASPFM (+3)		37 kDa	0	2	0	0
1025	VeA-like protein OS=Aspergillus fumigatus Z5 GN=Y699_07068 PE=4 SV=1	A0A0J5SK00_ASPFM (+3)		39 kDa	0	0	0	2
1026	Actin-related protein 8 OS=Aspergillus fumigatus Z5 GN=Y699_02745 PE=3 SV=1	A0A0J5Q3D4_ASPFM (+1)		138 kDa	2	0	0	0
1027	V-type proton ATPase subunit OS=Aspergillus fumigatus Z5 GN=Y699_01226 PE=3 SV=1	A0A0J5PWJ2_ASPFM (+3)		41 kDa	0	2	0	0
1028	Exosome complex endonuclease 1/ribosomal RNA processing protein, putative OS=Aspergillus fumigatus Z5 GN=Y699_03157 PE=4 SV=1	A0A0J5SKG4_ASPFM (+3)		28 kDa	0	2	0	0
1029	Glycine cleavage system H protein OS=Aspergillus fumigatus Z5 GN=Y699_08066 PE=3 SV=1	A0A0J5PW10_ASPFM (+3)		19 kDa	0	0	0	2
1030	Kynurenine formamidase OS=Aspergillus fumigatus Z5 GN=Y699_08268 PE=3 SV=1	A0A0J5PWY1_ASPFM (+3)		32 kDa	0	2	0	0
1031	ATP synthase oligomycin sensitivity conferral protein OS=Aspergillus fumigatus Z5 GN=Y699_02627 PE=3 SV=1	A0A0J5PYD1_ASPFM (+3)		24 kDa	0	0	2	0
1032	Peptide hydrolase OS=Aspergillus fumigatus Z5 GN=Y699_03469 PE=3 SV=1	A0A0J5PRY3_ASPFM (+4)		43 kDa	0	2	0	0
1033	Phosphoglucomutase, putative OS=Neosartorya fumigata (strain CEA10 / CBS 144.89 / FGSC A1163) GN=AFUB_019200 PE=4 SV=1	B0XTV2_ASPFC (+1)		77 kDa	0	2	0	0
1034	Pre-rRNA processing nucleolar protein Sik1 OS=Aspergillus fumigatus Z5 GN=Y699_01589 PE=4 SV=1	A0A0J5PUV2_ASPFM (+3)		58 kDa	0	2	0	0
1035	Arginine N-methyltransferase 2 OS=Aspergillus fumigatus Z5 GN=Y699_02909 PE=3 SV=1	A0A0J5PZK3_ASPFM (+3)		49 kDa	0	0	2	0
1036	Anthranilate phosphoribosyltransferase OS=Aspergillus fumigatus Z5 GN=Y699_06553 PE=4 SV=1	A0A0J5PI29_ASPFM (+3)		46 kDa	0	0	0	2
1037	Pre-mRNA splicing factor OS=Aspergillus fumigatus Z5 GN=Y699_01901 PE=4 SV=1	A0A0J5PYE4_ASPFM (+1)		59 kDa	2	0	0	0
1038	mRNA cleavage and polyadenylation factor CLP1 OS=Aspergillus fumigatus Z5 GN=CLP1 PE=3 SV=1	A0A0J5PVV6_ASPFM (+3)		59 kDa	0	2	0	0
1039	Serine/threonine protein kinase, putative OS=Aspergillus fumigatus Z5 GN=Y699_01291 PE=4 SV=1	A0A0J5PWQ4_ASPFM (+3)		92 kDa	0	0	0	2
1040	VHS domain-containing protein OS=Aspergillus fumigatus Z5 GN=Y699_06637 PE=4 SV=1	A0A0J5PKF6_ASPFM (+3)		70 kDa	0	0	0	2
1041	YdiU domain-containing protein OS=Aspergillus fumigatus Z5 GN=Y699_01090 PE=4 SV=1	A0A0J5PXA3_ASPFM (+3)		70 kDa	2	0	0	0
1042	Class II aldolase/adducin domain-containing protein OS=Aspergillus fumigatus Z5 GN=Y699_07950 PE=4 SV=1	A0A0J5PQF2_ASPFM (+3)		32 kDa	0	0	2	0
1043	Arp2/3 complex subunit (Arp3), putative OS=Aspergillus fumigatus Z5 GN=Y699_00981 PE=3 SV=1	A0A0J5PVW8_ASPFM (+3)		48 kDa	2	0	0	0
1044	Translation initiation factor eif-2b delta subunit OS=Aspergillus fumigatus Z5 GN=Y699_05175 PE=3 SV=1	A0A0J5SYC8_ASPFM (+3)		58 kDa	2	0	0	0
1045	HET-C domain-containing protein HetC OS=Aspergillus fumigatus Z5 GN=Y699_02290 PE=4 SV=1	A0A0J5Q229_ASPFM (+3)		88 kDa	3	0	0	0
1046	Oxidoreductase OS=Aspergillus fumigatus Z5 GN=Y699_02842 PE=4 SV=1	A0A0J5PYS8_ASPFM (+3)		38 kDa	0	2	0	0
1047	Alpha/beta hydrolase OS=Aspergillus fumigatus Z5 GN=Y699_07956 PE=4 SV=1	A0A0J5PTW2_ASPFM (+3)		34 kDa	0	2	0	0
1048	Uncharacterized protein OS=Aspergillus fumigatus Z5 GN=Y699_03268 PE=4 SV=1	A0A0J5PN64_ASPFM (+3)		25 kDa	0	0	2	0
1049	G-protein complex alpha subunit GpaA/FadA OS=Aspergillus fumigatus Z5 GN=Y699_05053 PE=4 SV=1	A0A0J5Q4A2_ASPFM (+3)		41 kDa	0	2	0	0
1050	AP-2 complex subunit alpha OS=Aspergillus fumigatus Z5 GN=Y699_03459 PE=3 SV=1	A0A0J5PRX3_ASPFM (+3)		106 kDa	0	2	0	0
1051	Uncharacterized protein OS=Neosartorya fumigata GN=CDV57_02719 PE=4 SV=1	A0A229Y5I7_ASPFM		50 kDa	2	0	0	0
1052	Protein BCP1 OS=Aspergillus fumigatus Z5 GN=Y699_05185 PE=3 SV=1	A0A0J5SYD8_ASPFM (+3)		33 kDa	0	3	0	0
1053	GTPase activating protein (Gyp7) OS=Aspergillus fumigatus Z5 GN=Y699_07308 PE=4 SV=1	A0A0J5PFS1_ASPFM (+3)		94 kDa	2	0	0	0
1054	Uncharacterized protein OS=Aspergillus fumigatus Z5 GN=Y699_02626 PE=4 SV=1	A0A0J5Q1M4_ASPFM (+3)		120 kDa	2	0	0	0
1055	Uncharacterized protein OS=Aspergillus fumigatus Z5 GN=Y699_04918 PE=4 SV=1	A0A0J5Q3U1_ASPFM (+4)		99 kDa	2	0	0	0
1056	C2 domain-containing protein OS=Aspergillus fumigatus Z5 GN=Y699_08933 PE=4 SV=1	A0A0J5PKZ0_ASPFM (+3)		156 kDa	2	0	0	0
1057	Uncharacterized protein OS=Aspergillus fumigatus Z5 GN=Y699_02687 PE=4 SV=1	A0A0J5PYH0_ASPFM		60 kDa	0	0	0	2
1058	Branched-chain-amino-acid aminotransferase OS=Aspergillus fumigatus Z5 GN=Y699_02794 PE=3 SV=1	A0A0J5PZA3_ASPFM (+3)		44 kDa	2	0	0	0
1059	TAM domain-containing methyltransferase, putative OS=Aspergillus fumigatus Z5 GN=Y699_02288 PE=4 SV=1	A0A0J5SUM4_ASPFM (+3)		38 kDa	0	2	0	0
1060	Oxidoreductase NAD-binding domain-containing protein OS=Aspergillus fumigatus Z5 GN=Y699_04875 PE=4 SV=1	A0A0J5SXH0_ASPFM (+3)		46 kDa	0	0	2	0
1061	Ubiquitin carboxyl-terminal hydrolase OS=Aspergillus fumigatus Z5 GN=Y699_03333 PE=3 SV=1	A0A0J5PNB8_ASPFM (+3)		27 kDa	0	2	0	0
1062	Uncharacterized protein OS=Neosartorya fumigata GN=CDV57_02361 PE=4 SV=1	A0A229Y418_ASPFM (+2)		35 kDa	0	2	0	0
1063	Uncharacterized protein OS=Aspergillus fumigatus Z5 GN=Y699_00200 PE=4 SV=1	A0A0J5PUJ5_ASPFM (+3)		95 kDa	0	0	2	0
1064	Catechol dioxygenase OS=Aspergillus fumigatus Z5 GN=Y699_04938 PE=4 SV=1	A0A0J5Q3V9_ASPFM (+4)		37 kDa	0	2	0	0
1065	FAD dependent oxidoreductase superfamily OS=Aspergillus fumigatus Z5 GN=Y699_05502 PE=4 SV=1	A0A0J5SHQ3_ASPFM (+3)		50 kDa	0	2	0	0
1066	NAD-dependent 15-hydroxyprostaglandin dehydrogenase OS=Aspergillus fumigatus Z5 GN=Y699_00769 PE=4 SV=1	A0A0J5PSK5_ASPFM (+3)		35 kDa	0	2	0	0
1067	Proteasome regulatory particle subunit (RpnF) OS=Aspergillus fumigatus Z5 GN=Y699_06674 PE=4 SV=1	A0A0J5PL25_ASPFM (+3)		48 kDa	2	0	0	0
1068	4-nitrophenylphosphatase OS=Aspergillus fumigatus Z5 GN=Y699_01703 PE=4 SV=1	A0A0J5SS63_ASPFM (+3)		36 kDa	0	0	0	2
1069	Phytanoyl-CoA dioxygenase family protein OS=Aspergillus fumigatus Z5 GN=Y699_04748 PE=4 SV=1	A0A0J5Q3B9_ASPFM (+3)		35 kDa	0	2	0	0
1070	Protein kinase (Chm1), putative OS=Aspergillus fumigatus Z5 GN=Y699_00443 PE=4 SV=1	A0A0J5SP43_ASPFM (+3)		92 kDa	0	2	0	0
1071	Phosphatidylethanolamine N-methyltransferase OS=Aspergillus fumigatus Z5 GN=Y699_02276 PE=3 SV=1	A0A0J5Q0Q6_ASPFM (+3)		109 kDa	0	2	0	0
1072	Uncharacterized protein OS=Aspergillus fumigatus Z5 GN=Y699_04289 PE=4 SV=1	A0A0J5Q7L6_ASPFM (+3)		16 kDa	0	0	0	2
1073	Signal recognition particle 54 kDa protein OS=Aspergillus fumigatus Z5 GN=Y699_00343 PE=3 SV=1	A0A0J5SNV5_ASPFM (+3)		56 kDa	0	2	0	0
1074	ATP synthase subunit gamma OS=Aspergillus fumigatus Z5 GN=Y699_06924 PE=3 SV=1	A0A0J5PLU5_ASPFM (+3)		33 kDa	0	0	2	0
1075	Formamidopyrimidine-DNA glycosylase OS=Aspergillus fumigatus Z5 GN=Y699_06549 PE=4 SV=1	A0A0J5PGS2_ASPFM (+3)		42 kDa	0	2	0	0
1076	Uncharacterized protein OS=Aspergillus fumigatus Z5 GN=Y699_06379 PE=4 SV=1	A0A0J5PG98_ASPFM (+3)		45 kDa	3	0	0	0
1077	Uncharacterized protein OS=Aspergillus fumigatus Z5 GN=Y699_05514 PE=4 SV=1	A0A0J5PMT8_ASPFM (+3)		22 kDa	0	0	3	0
1078	Mannan endo-1,6-alpha-mannosidase OS=Aspergillus fumigatus Z5 GN=Y699_07613 PE=3 SV=1	A0A0J5PNX6_ASPFM (+3)		50 kDa	3	0	0	0
1079	Mannan endo-1,6-alpha-mannosidase OS=Aspergillus fumigatus Z5 GN=Y699_07885 PE=3 SV=1	A0A0J5PQ80_ASPFM (+3)		53 kDa	3	0	0	0
1080	Histone H2A OS=Aspergillus fumigatus Z5 GN=Y699_00161 PE=3 SV=1	A0A0J5PTP9_ASPFM (+3)		15 kDa	0	0	0	3
1081	Glutamate decarboxylase, putative OS=Aspergillus fumigatus Z5 GN=Y699_01439 PE=3 SV=1	A0A0J5PUD2_ASPFM (+3)		62 kDa	3	0	0	0
1082	OTU-like cysteine protease, putative OS=Aspergillus fumigatus Z5 GN=Y699_01981 PE=4 SV=1	A0A0J5PYQ7_ASPFM (+3)		37 kDa	0	0	3	0
1083	Recombination hotspot-binding protein (Translin) OS=Aspergillus fumigatus Z5 GN=Y699_01328 PE=4 SV=1	A0A0J5SRA0_ASPFM (+3)		26 kDa	0	0	3	0
1084	Uncharacterized protein OS=Aspergillus fumigatus Z5 GN=Y699_04890 PE=4 SV=1	A0A0J5SXI1_ASPFM (+3)		23 kDa	0	0	3	0
1085	2-deoxy-D-gluconate 3-dehydrogenase OS=Aspergillus fumigatus Z5 GN=Y699_04930 PE=4 SV=1	A0A0J5SXL4_ASPFM (+3)		28 kDa	0	0	3	0
1086	Uncharacterized protein OS=Neosartorya fumigata GN=CDV57_07081 PE=4 SV=1	A0A229XWD0_ASPFM (+2)		17 kDa	0	0	0	3
1087	Folylpolyglutamate synthase OS=Aspergillus fumigatus Z5 GN=Y699_06192 PE=3 SV=1	A0A0J5PDN7_ASPFM (+3)		57 kDa	3	0	0	0
1088	Methionyl-tRNA synthetase OS=Aspergillus fumigatus Z5 GN=Y699_06170 PE=3 SV=1	A0A0J5PE11_ASPFM (+2)		56 kDa	3	0	0	0
1089	Serine/threonine protein kinase OS=Aspergillus fumigatus Z5 GN=Y699_06545 PE=4 SV=1	A0A0J5PEU2_ASPFM (+3)		74 kDa	3	0	0	0
1090	Homoserine acetyltransferase family protein OS=Aspergillus fumigatus Z5 GN=Y699_09092 PE=4 SV=1	A0A0J5PH41_ASPFM (+3)		39 kDa	0	3	0	0
1091	Acetyl-coA hydrolase Ach1 OS=Aspergillus fumigatus Z5 GN=Y699_05530 PE=4 SV=1	A0A0J5PLN6_ASPFM (+3)		58 kDa	3	0	0	0
1092	Uncharacterized protein OS=Aspergillus fumigatus Z5 GN=Y699_00371 PE=4 SV=1	A0A0J5PU87_ASPFM (+3)		55 kDa	3	0	0	0
1093	TPR domain-containing protein OS=Aspergillus fumigatus Z5 GN=Y699_02324 PE=4 SV=1	A0A0J5PY25_ASPFM (+3)		63 kDa	3	0	0	0
1094	WD repeat protein OS=Aspergillus fumigatus Z5 GN=Y699_08039 PE=4 SV=1	A0A0J5Q0B5_ASPFM (+5)		42 kDa	0	3	0	0
1095	Casein kinase II subunit beta OS=Aspergillus fumigatus Z5 GN=Y699_08269 PE=3 SV=1	A0A0J5Q133_ASPFM (+3)		29 kDa	0	3	0	0
1096	Small nuclear ribonucleoprotein SmD1 OS=Aspergillus fumigatus Z5 GN=Y699_03287 PE=4 SV=1	A0A0J5SKS8_ASPFM (+3)		13 kDa	0	0	0	3
1097	Serine/threonine-protein phosphatase OS=Aspergillus fumigatus Z5 GN=Y699_00963 PE=3 SV=1	A0A0J5SQH4_ASPFM (+3)		36 kDa	0	3	0	0
1098	Uncharacterized protein OS=Neosartorya fumigata (strain CEA10 / CBS 144.89 / FGSC A1163) GN=AFUB_066390 PE=4 SV=1	B0Y6B9_ASPFC (+1)		41 kDa	3	0	0	0
1099	Dead box ATP-dependent rna helicase OS=Aspergillus fumigatus Z5 GN=Y699_08261 PE=4 SV=1	A0A0J5PWJ8_ASPFM (+3)		132 kDa	3	0	0	0
1100	UV-damaged DNA binding protein OS=Aspergillus fumigatus Z5 GN=Y699_04236 PE=4 SV=1	A0A0J5Q3B7_ASPFM (+3)		125 kDa	3	0	0	0
1101	Riboflavin biosynthesis protein Rib7, putative OS=Aspergillus fumigatus Z5 GN=Y699_07615 PE=4 SV=1	A0A0J5PPK5_ASPFM (+3)		30 kDa	0	0	3	0
1102	HET domain-containing protein OS=Aspergillus fumigatus Z5 GN=Y699_07680 PE=4 SV=1	A0A0J5PPQ7_ASPFM (+3)		95 kDa	0	3	0	0
1103	Nuclear movement protein NudC OS=Aspergillus fumigatus Z5 GN=Y699_03870 PE=4 SV=1	A0A0J5Q5E7_ASPFM (+4)		23 kDa	0	0	3	0
1104	Alcohol dehydrogenase OS=Aspergillus fumigatus Z5 GN=Y699_03072 PE=3 SV=1	A0A0J5SK89_ASPFM (+1)		39 kDa	0	3	0	0		Alc
1105	Uncharacterized protein OS=Neosartorya fumigata (strain CEA10 / CBS 144.89 / FGSC A1163) GN=AFUB_049960 PE=4 SV=1	B0Y1N8_ASPFC (+1)		22 kDa	0	0	0	3
1106	Lipase OS=Aspergillus fumigatus Z5 GN=Y699_00333 PE=4 SV=1	A0A0J5SNU7_ASPFM (+3)		38 kDa	0	3	0	0
1107	Uncharacterized protein OS=Aspergillus fumigatus Z5 GN=Y699_05967 PE=4 SV=1	A0A0J5PD41_ASPFM (+1)		15 kDa	0	0	0	3
1108	Histone acetyltransferase type B catalytic subunit OS=Aspergillus fumigatus Z5 GN=Y699_02657 PE=3 SV=1	A0A0J5PYE8_ASPFM (+3)		59 kDa	3	0	0	0
1109	Nonsense-mediated mRNA decay factor (Upf2) OS=Aspergillus fumigatus Z5 GN=Y699_08568 PE=4 SV=1	A0A0J5SGJ7_ASPFM (+3)		139 kDa	0	3	0	0
1110	Uncharacterized protein OS=Neosartorya fumigata (strain CEA10 / CBS 144.89 / FGSC A1163) GN=AFUB_049470 PE=4 SV=1	B0Y1J0_ASPFC		35 kDa	0	3	0	0
1111	Fes/CIP4 domain-containing protein OS=Aspergillus fumigatus Z5 GN=Y699_05007 PE=4 SV=1	A0A0J5Q571_ASPFM (+1)		94 kDa	0	3	0	0
1112	WD repeat protein OS=Aspergillus fumigatus Z5 GN=Y699_00679 PE=4 SV=1	A0A0J5PSE0_ASPFM (+1)		37 kDa	0	3	0	0
1113	Alpha,alpha-trehalose-phosphate synthase subunit Tps2 OS=Aspergillus fumigatus Z5 GN=Y699_01973 PE=4 SV=1	A0A0J5SSZ9_ASPFM (+3)		106 kDa	3	0	0	0
1114	Fumarylacetoacetate hydrolase family protein OS=Aspergillus fumigatus Z5 GN=Y699_01721 PE=4 SV=1	A0A0J5PXV2_ASPFM (+3)		26 kDa	0	0	3	0
1115	Sybindin-like family protein OS=Neosartorya fumigata (strain CEA10 / CBS 144.89 / FGSC A1163) GN=AFUB_030730 PE=4 SV=1	B0XUF7_ASPFC (+1)		19 kDa	0	0	3	0
1116	Uncharacterized protein OS=Neosartorya fumigata GN=CDV57_03147 PE=4 SV=1	A0A229Y6B2_ASPFM (+2)		13 kDa	0	0	0	3
1117	Oxidoreductase OS=Aspergillus fumigatus Z5 GN=Y699_00756 PE=4 SV=1	A0A0J5PVA9_ASPFM (+1)		29 kDa	0	0	3	0
1118	C6 transcription factor OS=Aspergillus fumigatus Z5 GN=Y699_05558 PE=4 SV=1	A0A0J5PJR9_ASPFM (+3)		136 kDa	3	0	0	0
1119	Translation initiation factor eif-2b epsilon subunit OS=Aspergillus fumigatus Z5 GN=Y699_04382 PE=4 SV=1	A0A0J5T0F1_ASPFM (+3)		159 kDa	3	0	0	0
1120	Calmodulin (Fragment) OS=Neosartorya fumigata PE=4 SV=1	A0A068JFI0_ASPFM (+11)		15 kDa	0	0	0	3
1121	Nudix/MutT family protein OS=Aspergillus fumigatus Z5 GN=Y699_02565 PE=4 SV=1	A0A0J5Q2W8_ASPFM (+3)		18 kDa	0	0	0	3
1122	Uncharacterized protein OS=Neosartorya fumigata GN=CDV57_07898 PE=3 SV=1	A0A229W8P4_ASPFM		68 kDa	2	0	0	0
1123	Family of serine hydrolase OS=Aspergillus fumigatus Z5 GN=Y699_04696 PE=4 SV=1	A0A0J5Q051_ASPFM (+1)		26 kDa	0	0	2	0
1124	Uncharacterized protein OS=Aspergillus fumigatus Z5 GN=Y699_06764 PE=4 SV=1	A0A0J5PLD5_ASPFM (+1)		16 kDa	0	0	0	2
1125	PRA1 family protein OS=Aspergillus fumigatus Z5 GN=Y699_03821 PE=3 SV=1	A0A0J5Q201_ASPFM (+3)		19 kDa	0	0	0	3
1126	4-carboxymuconolactone decarboxylase family protein OS=Aspergillus fumigatus Z5 GN=Y699_04294 PE=4 SV=1	A0A0J5Q7M0_ASPFM (+2)		22 kDa	0	0	2	0
1127	Protein phosphatase PP1 regulatory subunit Sds22, putative OS=Aspergillus fumigatus Z5 GN=Y699_06812 PE=4 SV=1	A0A0J5PL02_ASPFM (+3)		40 kDa	0	2	0	0
1128	Glutathione-dependent formaldehyde-activating enzyme OS=Aspergillus fumigatus Z5 GN=Y699_06952 PE=4 SV=1	A0A0J5PLC8_ASPFM (+1)		16 kDa	0	0	0	3
1129	Uncharacterized protein OS=Aspergillus fumigatus Z5 GN=Y699_06914 PE=4 SV=1	A0A0J5PLT8_ASPFM (+3)		31 kDa	0	3	0	0
1130	UPF0047 domain-containing protein OS=Aspergillus fumigatus Z5 GN=Y699_00175 PE=4 SV=1	A0A0J5PUH1_ASPFM (+3)		48 kDa	0	0	0	3
1131	Oxysterol binding protein (Osh5) OS=Aspergillus fumigatus Z5 GN=Y699_01381 PE=3 SV=1	A0A0J5PWX8_ASPFM (+3)		47 kDa	0	3	0	0
1132	Ubiquitin-protein ligase E3 component (UBR1) OS=Aspergillus fumigatus Z5 GN=Y699_04000 PE=4 SV=1	A0A0J5Q5V2_ASPFM (+3)		243 kDa	0	3	0	0
1133	Cell cycle control protein Cwf14, putative OS=Neosartorya fumigata (strain CEA10 / CBS 144.89 / FGSC A1163) GN=AFUB_053160 PE=4 SV=1	B0Y371_ASPFC (+1)		17 kDa	0	0	0	3
1134	Rho GTPase Rac OS=Aspergillus fumigatus Z5 GN=Y699_01915 PE=3 SV=1	A0A0J5PZS3_ASPFM (+3)		22 kDa	0	0	3	0
1135	BCAS2 family protein OS=Aspergillus fumigatus Z5 GN=Y699_06659 PE=4 SV=1	A0A0J5PL06_ASPFM (+3)		24 kDa	0	0	3	0
1136	Transcription/RNA-processing factor Ssu72 OS=Aspergillus fumigatus Z5 GN=Y699_03159 PE=4 SV=1	A0A0J5PR30_ASPFM (+2)		32 kDa	0	3	0	0
1137	2-methoxy-6-polyprenyl-1,4-benzoquinol methylase, mitochondrial OS=Aspergillus fumigatus Z5 GN=COQ5 PE=3 SV=1	A0A0J5Q2V2_ASPFM (+3)		35 kDa	0	0	3	0
1138	F1F0 ATP synthase assembly protein Atp10 OS=Aspergillus fumigatus Z5 GN=Y699_08222 PE=4 SV=1	A0A0J5STN6_ASPFM (+3)		41 kDa	0	2	0	0
1139	Protein YOP1 OS=Aspergillus fumigatus Z5 GN=Y699_00482 PE=3 SV=1	A0A0J5PRJ8_ASPFM (+3)		19 kDa	0	0	0	3
1140	Malic enzyme OS=Aspergillus fumigatus Z5 GN=Y699_02975 PE=3 SV=1	A0A0J5Q3Y0_ASPFM (+3)		67 kDa	2	0	0	0
1141	SUMO activating enzyme (AosA), putative OS=Aspergillus fumigatus Z5 GN=Y699_00463 PE=4 SV=1	A0A0J5SP78_ASPFM (+3)		44 kDa	0	3	0	0
1142	Histone acetylase complex subunit MRG15-2 OS=Aspergillus fumigatus Z5 GN=Y699_06440 PE=4 SV=1	A0A0J5PEI3_ASPFM (+3)		38 kDa	0	3	0	0
1143	Actin associated protein Wsp1 OS=Aspergillus fumigatus Z5 GN=Y699_07447 PE=4 SV=1	A0A0J5SES1_ASPFM (+3)		66 kDa	0	0	0	2
1144	Ubiquitin ligase complex F-box protein GRR1 OS=Aspergillus fumigatus Z5 GN=Y699_06703 PE=4 SV=1	A0A0J5SJ44_ASPFM (+3)		65 kDa	3	0	0	0
1145	FAD-dependent oxidase OS=Aspergillus fumigatus Z5 GN=Y699_06111 PE=3 SV=1	A0A0J5SCH1_ASPFM (+2)		59 kDa	2	0	0	0
1146	Uncharacterized protein OS=Neosartorya fumigata (strain CEA10 / CBS 144.89 / FGSC A1163) GN=AFUB_065090 PE=4 SV=1	B0Y5Z2_ASPFC (+1)		29 kDa	0	3	0	0
1147	Alpha/beta hydrolase OS=Aspergillus fumigatus Z5 GN=Y699_04843 PE=4 SV=1	A0A0J5Q3L4_ASPFM (+2)		32 kDa	0	0	3	0
1148	Carboxylesterase OS=Aspergillus fumigatus Z5 GN=Y699_02068 PE=4 SV=1	A0A0J5ST82_ASPFM (+4)		34 kDa	0	3	0	0
1149	Oxidoreductase, 2OG-Fe(II) oxygenase family, putative OS=Neosartorya fumigata (strain CEA10 / CBS 144.89 / FGSC A1163) GN=AFUB_047610 PE=4 SV=1	B0XX37_ASPFC (+1)		39 kDa	0	3	0	0
1150	Uncharacterized protein OS=Aspergillus fumigatus Z5 GN=Y699_03326 PE=4 SV=1	A0A0J5PMP1_ASPFM (+3)		145 kDa	0	0	3	0
1151	Plasma membrane phosphate transporter Pho87 OS=Aspergillus fumigatus Z5 GN=Y699_06860 PE=4 SV=1	A0A0J5PPZ6_ASPFM (+3)		162 kDa	0	0	3	0
1152	DNA-directed RNA polymerase subunit OS=Aspergillus fumigatus Z5 GN=Y699_06667 PE=3 SV=1	A0A0J5PKI5_ASPFM (+2)		13 kDa	0	0	0	3
1153	Uncharacterized protein OS=Aspergillus fumigatus Z5 GN=Y699_01669 PE=4 SV=1	A0A0J5PV30_ASPFM (+3)		24 kDa	0	0	3	0
1154	RasB OS=Aspergillus fumigatus Z5 GN=Y699_03012 PE=4 SV=1	A0A0J5PZB8_ASPFM (+3)		27 kDa	0	0	3	0
1155	Uncharacterized protein OS=Aspergillus fumigatus Z5 GN=Y699_08225 PE=4 SV=1	A0A0J5PZL5_ASPFM (+3)		26 kDa	0	0	0	3
1156	Formyltetrahydrofolate deformylase OS=Aspergillus fumigatus Z5 GN=Y699_04297 PE=3 SV=1	A0A0J5T075_ASPFM (+3)		32 kDa	0	0	3	0
1157	CBS domain protein OS=Neosartorya fumigata (strain ATCC MYA-4609 / Af293 / CBS 101355 / FGSC A1100) GN=AFUA_1G06660 PE=4 SV=1	Q4WJA5_ASPFU		96 kDa	0	2	0	0
1158	DUF814 domain protein, putative OS=Neosartorya fumigata (strain CEA10 / CBS 144.89 / FGSC A1163) GN=AFUB_008230 PE=4 SV=1	B0XQ03_ASPFC (+1)		25 kDa	0	0	3	0
1159	CRAL/TRIO domain-containing protein OS=Aspergillus fumigatus Z5 GN=Y699_05172 PE=4 SV=1	A0A0J5Q5U2_ASPFM (+3)		43 kDa	0	3	0	0
1160	Ribonuclease P complex subunit Pop2 OS=Aspergillus fumigatus Z5 GN=Y699_05598 PE=4 SV=1	A0A0J5PJV6_ASPFM (+3)		34 kDa	0	0	2	0
1161	WD repeat protein OS=Aspergillus fumigatus Z5 GN=Y699_00559 PE=4 SV=1	A0A0J5PS44_ASPFM (+3)		65 kDa	2	0	0	0
1162	CCR4-NOT core complex subunit Caf1 OS=Aspergillus fumigatus Z5 GN=Y699_00589 PE=4 SV=1	A0A0J5PS68_ASPFM (+3)		54 kDa	0	2	0	0
1163	Putative replication factor-a protein OS=Aspergillus fumigatus Z5 GN=Y699_04247 PE=4 SV=1	A0A0J5T034_ASPFM (+4)		29 kDa	0	3	0	0
1164	3-methylcrotonyl-CoA carboxylase, beta subunit (MccB) OS=Aspergillus fumigatus Z5 GN=Y699_00735 PE=4 SV=1	A0A0J5PW66_ASPFM (+3)		62 kDa	2	0	0	0
1165	Ankyrin repeat protein OS=Aspergillus fumigatus Z5 GN=Y699_06668 PE=4 SV=1	A0A0J5SJ10_ASPFM (+3)		19 kDa	0	0	0	2
1166	Translin-associated factor TraX, putative OS=Aspergillus fumigatus Z5 GN=Y699_08835 PE=4 SV=1	A0A0J5PH39_ASPFM (+2)		36 kDa	0	2	0	0
1167	60S ribosome biogenesis protein Mak11 OS=Aspergillus fumigatus Z5 GN=Y699_06145 PE=4 SV=1	A0A0J5PDZ4_ASPFM (+3)		56 kDa	2	0	0	0
1168	Ubiquitin carboxyl-terminal hydrolase OS=Aspergillus fumigatus Z5 GN=Y699_09036 PE=3 SV=1	A0A0J5SFE0_ASPFM (+3)		36 kDa	0	2	0	0
1169	TOR signaling pathway regulator (TapA), putative OS=Aspergillus fumigatus Z5 GN=Y699_01002 PE=4 SV=1	A0A0J5PT50_ASPFM (+1)		41 kDa	0	0	2	0
1170	Oxidoreductase OS=Aspergillus fumigatus Z5 GN=Y699_09068 PE=4 SV=1	A0A0J5PK36_ASPFM (+3)		38 kDa	0	3	0	0
1171	Ribosomal protein S13p/S18e OS=Neosartorya fumigata (strain CEA10 / CBS 144.89 / FGSC A1163) GN=AFUB_001190 PE=3 SV=1	B0XM75_ASPFC (+1)		15 kDa	0	0	0	30
1172	Aspartyl-tRNA synthetase, cytoplasmic OS=Aspergillus fumigatus Z5 GN=Y699_07011 PE=3 SV=1	A0A0J5PP87_ASPFM (+3)		108 kDa	2	0	0	0
1173	NIPSNAP family protein OS=Aspergillus fumigatus Z5 GN=Y699_01878 PE=4 SV=1	A0A0J5SSN4_ASPFM (+3)		44 kDa	0	0	2	0
1174	Dynein light chain type 1, putative OS=Aspergillus fumigatus Z5 GN=Y699_06807 PE=4 SV=1	A0A0J5PKZ7_ASPFM (+2)		11 kDa	0	0	0	3
1175	Uncharacterized protein OS=Aspergillus fumigatus Z5 GN=Y699_07268 PE=4 SV=1	A0A0J5PFN2_ASPFM (+1)		17 kDa	0	0	0	2
1176	Threonyl-tRNA synthetase OS=Aspergillus fumigatus Z5 GN=Y699_09025 PE=4 SV=1	A0A0J5PGF3_ASPFM (+3)		60 kDa	2	0	0	0
1177	Glycerol kinase OS=Aspergillus fumigatus Z5 GN=Y699_06514 PE=3 SV=1	A0A0J5PGN9_ASPFM (+3)		64 kDa	2	0	0	0
1178	50S ribosomal protein L2 OS=Aspergillus fumigatus Z5 GN=Y699_06569 PE=4 SV=1	A0A0J5PGU1_ASPFM (+3)		45 kDa	0	2	0	0
1179	5-formyltetrahydrofolate cyclo-ligase, putative OS=Aspergillus fumigatus Z5 GN=Y699_08622 PE=4 SV=1	A0A0J5PHX5_ASPFM (+1)		27 kDa	0	0	2	0
1180	Uncharacterized protein OS=Aspergillus fumigatus Z5 GN=Y699_05641 PE=4 SV=1	A0A0J5PJB2_ASPFM (+3)		32 kDa	0	2	0	0
1181	Phosphoglycolate phosphatase OS=Aspergillus fumigatus Z5 GN=Y699_08774 PE=4 SV=1	A0A0J5PJE8_ASPFM (+3)		26 kDa	0	0	2	0
1182	Ribosome recycling factor OS=Aspergillus fumigatus Z5 GN=Y699_05686 PE=4 SV=1	A0A0J5PJJ2_ASPFM (+3)		30 kDa	0	0	2	0
1183	Cochaperone Pam16 OS=Aspergillus fumigatus Z5 GN=Y699_08436 PE=4 SV=1	A0A0J5PK07_ASPFM (+3)		18 kDa	0	0	0	2
1184	Uncharacterized protein OS=Aspergillus fumigatus Z5 GN=Y699_08601 PE=4 SV=1	A0A0J5PKH9_ASPFM (+3)		12 kDa	0	0	0	2
1185	Uncharacterized protein OS=Aspergillus fumigatus Z5 GN=Y699_08738 PE=4 SV=1	A0A0J5PKJ8_ASPFM (+3)		50 kDa	0	2	0	0
1186	Ubiquitinyl hydrolase 1 OS=Aspergillus fumigatus Z5 GN=Y699_03406 PE=3 SV=1	A0A0J5PMU6_ASPFM (+3)		96 kDa	2	0	0	0
1187	Cytochrome b2 OS=Aspergillus fumigatus Z5 GN=Y699_03586 PE=3 SV=1	A0A0J5PN98_ASPFM (+3)		56 kDa	2	0	0	0
1188	Ser/Thr protein phosphatase family protein OS=Aspergillus fumigatus Z5 GN=Y699_06856 PE=4 SV=1	A0A0J5PNT3_ASPFM (+3)		40 kDa	0	2	0	0
1189	Nucleosome binding protein (Nhp6a) OS=Aspergillus fumigatus Z5 GN=Y699_01394 PE=4 SV=1	A0A0J5PU91_ASPFM (+3)		12 kDa	0	0	0	2
1190	Acyl-CoA dehydrogenase family protein OS=Aspergillus fumigatus Z5 GN=Y699_00501 PE=3 SV=1	A0A0J5PUN7_ASPFM (+3)		49 kDa	0	0	2	0
1191	Protein phosphatase 2C OS=Aspergillus fumigatus Z5 GN=Y699_05206 PE=3 SV=1	A0A0J5Q1K1_ASPFM (+3)		60 kDa	0	2	0	0
1192	RNA binding domain-containing protein OS=Aspergillus fumigatus Z5 GN=Y699_03808 PE=4 SV=1	A0A0J5Q219_ASPFM (+3)		21 kDa	0	0	0	2
1193	DNA helicase OS=Aspergillus fumigatus Z5 GN=Y699_02911 PE=3 SV=1	A0A0J5Q2H2_ASPFM (+1)		113 kDa	0	0	2	0
1194	Kinetochore protein spc24 OS=Aspergillus fumigatus Z5 GN=Y699_02540 PE=4 SV=1	A0A0J5Q2V0_ASPFM (+3)		23 kDa	0	0	2	0
1195	Disulfide isomerase OS=Aspergillus fumigatus Z5 GN=Y699_02780 PE=4 SV=1	A0A0J5Q3G5_ASPFM (+3)		85 kDa	0	0	0	2
1196	UBX domain-containing protein OS=Aspergillus fumigatus Z5 GN=Y699_04933 PE=4 SV=1	A0A0J5Q3V5_ASPFM (+4)		58 kDa	2	0	0	0
1197	Uncharacterized protein OS=Aspergillus fumigatus Z5 GN=Y699_07083 PE=4 SV=1	A0A0J5SK13_ASPFM (+2)		25 kDa	0	2	0	0
1198	Putative nuclear pore complex subunit Nup159 OS=Aspergillus fumigatus Z5 GN=Y699_03267 PE=4 SV=1	A0A0J5SKR3_ASPFM (+3)		154 kDa	2	0	0	0
1199	Protein arginine methyltransferase RmtB OS=Aspergillus fumigatus Z5 GN=Y699_01308 PE=3 SV=1	A0A0J5SR80_ASPFM (+3)		64 kDa	2	0	0	0
1200	Pyruvate decarboxylase PdcA OS=Aspergillus fumigatus Z5 GN=Y699_01443 PE=3 SV=1	A0A0J5SRI8_ASPFM (+2)		63 kDa	2	0	0	0
1201	AMMECR1 family protein OS=Aspergillus fumigatus Z5 GN=Y699_01608 PE=4 SV=1	A0A0J5SRY7_ASPFM (+3)		40 kDa	0	0	2	0
1202	Uncharacterized protein OS=Aspergillus fumigatus Z5 GN=Y699_01848 PE=4 SV=1	A0A0J5SSK2_ASPFM (+1)		22 kDa	0	0	2	0
1203	Carnitine acetyl transferase OS=Aspergillus fumigatus Z5 GN=Y699_08042 PE=3 SV=1	A0A0J5ST99_ASPFM (+4)		91 kDa	2	0	0	0
1204	Exocyst complex component Exo70 OS=Aspergillus fumigatus Z5 GN=Y699_02663 PE=4 SV=1	A0A0J5SVQ3_ASPFM (+3)		69 kDa	2	0	0	0
1205	Uncharacterized protein OS=Neosartorya fumigata GN=CDV57_06251 PE=4 SV=1	A0A229XUQ7_ASPFM (+2)		28 kDa	0	0	2	0
1206	Uncharacterized protein OS=Neosartorya fumigata GN=CDV57_05722 PE=4 SV=1	A0A229Y0Z4_ASPFM		26 kDa	0	0	2	0
1207	Uncharacterized protein OS=Neosartorya fumigata GN=CDV57_04868 PE=4 SV=1	A0A229Y3Y8_ASPFM (+2)		31 kDa	0	0	2	0
1208	DNA polymerase alpha subunit B OS=Neosartorya fumigata GN=CDV57_02655 PE=3 SV=1	A0A229Y8A8_ASPFM		73 kDa	2	0	0	0
1209	AP-2 complex subunit sigma OS=Neosartorya fumigata (strain ATCC MYA-4609 / Af293 / CBS 101355 / FGSC A1100) GN=aps2 PE=3 SV=1	AP2S_ASPFU (+1)		17 kDa	0	0	0	2
1210	Mitochondria protein Fmp29, putative OS=Neosartorya fumigata (strain CEA10 / CBS 144.89 / FGSC A1163) GN=AFUB_078990 PE=4 SV=1	B0Y8Y5_ASPFC (+1)		58 kDa	2	0	0	0
1211	Acetamidase OS=Aspergillus fumigatus Z5 GN=Y699_08867 PE=4 SV=1	A0A0J5PHP7_ASPFM (+3)		64 kDa	2	0	0	0
1212	DNA replication factor C subunit Rfc3 OS=Aspergillus fumigatus Z5 GN=Y699_00154 PE=4 SV=1	A0A0J5PR07_ASPFM (+3)		44 kDa	0	0	0	2
1213	Putative amidohydrolase ytcJ OS=Aspergillus fumigatus Z5 GN=Y699_02543 PE=4 SV=1	A0A0J5SVC1_ASPFM (+3)		58 kDa	2	0	0	0
1214	Serine/threonine kinase Ste20 OS=Aspergillus fumigatus Z5 GN=Y699_03245 PE=4 SV=1	A0A0J5PQE1_ASPFM (+3)		90 kDa	0	0	2	0
1215	CipC-like antibiotic response protein OS=Aspergillus fumigatus Z5 GN=Y699_00773 PE=4 SV=1	A0A0J5SPX7_ASPFM (+3)		15 kDa	0	0	0	2
1216	Phytanoyl-CoA dioxygenase family protein OS=Aspergillus fumigatus Z5 GN=Y699_02289 PE=4 SV=1	A0A0J5PXZ5_ASPFM (+2)		35 kDa	0	2	0	0
1217	FAD/FMN-containing isoamyl alcohol oxidase MreA OS=Aspergillus fumigatus Z5 GN=Y699_07340 PE=3 SV=1	A0A0J5PHS7_ASPFM (+3)		61 kDa	2	0	0	0
1218	3-beta hydroxysteroid dehydrogenase/isomerase OS=Aspergillus fumigatus Z5 GN=Y699_02100 PE=4 SV=1	A0A0J5Q1I5_ASPFM (+3)		36 kDa	0	2	0	0
1219	Short-chain dehydrogenase OS=Aspergillus fumigatus Z5 GN=Y699_08457 PE=4 SV=1	A0A0J5PHH6_ASPFM (+3)		28 kDa	0	0	2	0
1220	Transcription initiation protein OS=Aspergillus fumigatus Z5 GN=Y699_01489 PE=4 SV=1	A0A0J5PUK4_ASPFM (+3)		46 kDa	0	0	2	0
1221	Asparaginase OS=Aspergillus fumigatus Z5 GN=Y699_03211 PE=4 SV=1	A0A0J5PMF1_ASPFM (+3)		50 kDa	0	0	0	2
1222	Aconitate hydratase OS=Aspergillus fumigatus Z5 GN=Y699_01727 PE=4 SV=1	A0A0J5PV17_ASPFM (+3)		26 kDa	0	0	2	0
1223	Transcription factor, putative OS=Aspergillus fumigatus Z5 GN=Y699_04871 PE=4 SV=1	A0A0J5Q0K4_ASPFM (+2)		85 kDa	2	0	0	0
1224	Retrograde regulation protein 2 OS=Aspergillus fumigatus Z5 GN=Y699_03993 PE=4 SV=1	A0A0J5Q2P2_ASPFM (+3)		64 kDa	2	0	0	0
1225	50S ribosomal subunit L7, putative OS=Aspergillus fumigatus Z5 GN=Y699_00493 PE=4 SV=1	A0A0J5SP98_ASPFM (+3)		39 kDa	0	2	0	0
1226	Amidohydrolase family protein OS=Aspergillus fumigatus Z5 GN=Y699_00120 PE=4 SV=1	A0A0J5PUC8_ASPFM (+3)		58 kDa	2	0	0	0
1227	Actin cytoskeleton organization and biogenesis protein, putative OS=Aspergillus fumigatus Z5 GN=Y699_02008 PE=4 SV=1	A0A0J5ST31_ASPFM (+3)		196 kDa	0	0	2	0
1228	HD family hydrolase OS=Aspergillus fumigatus Z5 GN=Y699_02684 PE=4 SV=1	A0A0J5PYZ8_ASPFM (+3)		25 kDa	0	0	2	0
1229	Translocation protein (Sec66) OS=Aspergillus fumigatus Z5 GN=Y699_05654 PE=4 SV=1	A0A0J5PN94_ASPFM (+3)		29 kDa	0	0	2	0
1230	Pescadillo homolog OS=Aspergillus fumigatus Z5 GN=NOP7 PE=3 SV=1	A0A0J5SCQ1_ASPFM (+3)		75 kDa	0	2	0	0
1231	40S ribosomal protein S15 OS=Aspergillus fumigatus Z5 GN=Y699_02823 PE=3 SV=1	A0A0J5SW28_ASPFM (+3)		18 kDa	0	0	0	2
1232	Methyltransferase, putative OS=Aspergillus fumigatus Z5 GN=Y699_03797 PE=4 SV=1	A0A0J5SYU7_ASPFM (+3)		31 kDa	0	0	2	0
1233	GNAT family acetyltransferase OS=Aspergillus fumigatus Z5 GN=Y699_09388 PE=4 SV=1	A0A0J5SDZ1_ASPFM (+2)		25 kDa	0	0	2	0
1234	50S ribosomal protein L27 OS=Aspergillus fumigatus Z5 GN=Y699_00359 PE=4 SV=1	A0A0J5PRI5_ASPFM (+3)		31 kDa	0	0	0	2
1235	Uncharacterized protein OS=Aspergillus fumigatus Z5 GN=Y699_07379 PE=4 SV=1	A0A0J5PJ59_ASPFM (+3)		62 kDa	2	0	0	0
1236	Uncharacterized protein OS=Aspergillus fumigatus Z5 GN=Y699_09118 PE=4 SV=1	A0A0J5PK94_ASPFM (+3)		58 kDa	2	0	0	0
1237	Thiamin pyrophosphokinase-like protein OS=Aspergillus fumigatus Z5 GN=Y699_00937 PE=4 SV=1	A0A0J5PSW8_ASPFM (+3)		37 kDa	0	2	0	0
1238	tRNA wybutosine-synthesizing protein OS=Aspergillus fumigatus Z5 GN=Y699_07466 PE=4 SV=1	A0A0J5PFY3_ASPFM (+3)		38 kDa	0	2	0	0
1239	Ubiquitin conjugating enzyme (UbcH) OS=Aspergillus fumigatus Z5 GN=Y699_00362 PE=3 SV=1	A0A0J5PR47_ASPFM (+3)		19 kDa	0	0	0	2
1240	Aldose 1-epimerase, putative OS=Neosartorya fumigata (strain ATCC MYA-4609 / Af293 / CBS 101355 / FGSC A1100) GN=AFUA_3G05740 PE=4 SV=1	Q4WWG2_ASPFU		36 kDa	0	2	0	0
1241	14-alpha sterol demethylase Cyp51B OS=Aspergillus fumigatus Z5 GN=Y699_08396 PE=3 SV=1	A0A0J5PJX1_ASPFM (+4)		59 kDa	2	0	0	0
1242	Uncharacterized protein OS=Neosartorya fumigata GN=CDV57_08522 PE=4 SV=1	A0A229WDI6_ASPFM (+2)		82 kDa	2	0	0	0
1243	Actin-related protein 2/3 complex subunit 5 OS=Neosartorya fumigata GN=CDV57_00926 PE=3 SV=1	A0A229WMY5_ASPFM (+2)		21 kDa	0	0	0	2
1244	GMP synthase OS=Aspergillus fumigatus Z5 GN=Y699_03521 PE=4 SV=1	A0A0J5PN34_ASPFM (+2)		28 kDa	0	0	2	0
1245	Protein kinase Yak1 OS=Aspergillus fumigatus Z5 GN=Y699_03506 PE=4 SV=1	A0A0J5PN18_ASPFM (+3)		100 kDa	2	0	0	0
1246	Alpha-taxilin OS=Aspergillus fumigatus Z5 GN=Y699_06181 PE=4 SV=1	A0A0J5SCN1_ASPFM (+1)		68 kDa	2	0	0	0
1247	Isochorismatase family hydrolase, putative OS=Aspergillus fumigatus Z5 GN=Y699_08678 PE=4 SV=1	A0A0J5SGX9_ASPFM (+2)		21 kDa	0	0	2	0
1248	SAGA complex component (Sgf29) OS=Aspergillus fumigatus Z5 GN=Y699_05037 PE=4 SV=1	A0A0J5Q597_ASPFM (+4)		51 kDa	0	0	0	2
1249	Uncharacterized protein OS=Neosartorya fumigata GN=CDV57_07080 PE=4 SV=1	A0A229XW15_ASPFM		63 kDa	0	2	0	0
1250	Conserved fungal protein OS=Aspergillus fumigatus Z5 GN=Y699_00805 PE=4 SV=1	A0A0J5PWE6_ASPFM (+3)		55 kDa	2	0	0	0
1251	WD repeat protein OS=Aspergillus fumigatus Z5 GN=Y699_00270 PE=4 SV=1	A0A0J5PUS1_ASPFM (+3)		36 kDa	0	2	0	0
1252	Camp independent regulatory protein OS=Aspergillus fumigatus Z5 GN=Y699_01586 PE=4 SV=1	A0A0J5PXH4_ASPFM (+3)		51 kDa	0	0	2	0
1253	ThiJ/PfpI family protein OS=Aspergillus fumigatus Z5 GN=Y699_05283 PE=4 SV=1	A0A0J5Q512_ASPFM (+3)		24 kDa	0	0	2	0
1254	Integral membrane protein (Ptm1), putative OS=Aspergillus fumigatus Z5 GN=Y699_01063 PE=4 SV=1	A0A0J5SQN6_ASPFM (+3)		60 kDa	2	0	0	0
1255	Pre-mRNA splicing factor RNA helicase (Prp43) OS=Aspergillus fumigatus Z5 GN=Y699_00987 PE=4 SV=1	A0A0J5PT40_ASPFM (+3)		87 kDa	2	0	0	0
1256	Peroxisome biosynthesis protein (Peroxine-7) OS=Aspergillus fumigatus Z5 GN=Y699_09087 PE=4 SV=1	A0A0J5PH37_ASPFM (+3)		39 kDa	0	2	0	0
1257	Thioesterase family protein OS=Aspergillus fumigatus Z5 GN=Y699_08417 PE=4 SV=1	A0A0J5PHE0_ASPFM (+3)		27 kDa	0	2	0	0
1258	Altered inheritance of mitochondria protein 24, mitochondrial OS=Aspergillus fumigatus Z5 GN=Y699_01677 PE=3 SV=1	A0A0J5PUW9_ASPFM (+3)		35 kDa	0	0	2	0
1259	Cytochrome b2, putative OS=Aspergillus fumigatus Z5 GN=Y699_01131 PE=3 SV=1	A0A0J5PWA2_ASPFM (+1)		54 kDa	2	0	0	0
1260	Kinase OS=Aspergillus fumigatus Z5 GN=Y699_00971 PE=3 SV=1	A0A0J5PVW1_ASPFM (+3)		47 kDa	0	2	0	0
1261	50S ribosomal subunit protein L15 OS=Aspergillus fumigatus Z5 GN=Y699_08081 PE=3 SV=1	A0A0J5PW25_ASPFM (+4)		35 kDa	0	0	2	0
1262	Nicotinate phosphoribosyltransferase OS=Aspergillus fumigatus Z5 GN=Y699_08887 PE=4 SV=1	A0A0J5PHR6_ASPFM (+3)		55 kDa	0	2	0	0
1263	NUDIX domain-containing protein OS=Aspergillus fumigatus Z5 GN=Y699_01713 PE=4 SV=1	A0A0J5SS69_ASPFM (+3)		39 kDa	0	2	0	0
1264	Cytochrome b-c1 complex subunit Rieske, mitochondrial OS=Aspergillus fumigatus Z5 GN=Y699_00892 PE=4 SV=1	A0A0J5PSR3_ASPFM (+3)		26 kDa	0	0	0	2
1265	37S ribosomal protein S25, mitochondrial OS=Aspergillus fumigatus Z5 GN=Y699_06097 PE=4 SV=1	A0A0J5PDF7_ASPFM (+3)		30 kDa	0	2	0	0
1266	L-asparaginase OS=Aspergillus fumigatus Z5 GN=Y699_06992 PE=3 SV=1	A0A0J5PLG3_ASPFM (+3)		40 kDa	2	0	0	0
1267	Vacuolar protein sorting-associated protein 29 OS=Aspergillus fumigatus Z5 GN=Y699_08312 PE=3 SV=1	A0A0J5STW1_ASPFM (+3)		22 kDa	0	0	0	2
1268	Uncharacterized protein OS=Aspergillus fumigatus Z5 GN=Y699_09140 PE=4 SV=1	A0A0J5PGP8_ASPFM (+3)		53 kDa	0	2	0	0
1269	Uncharacterized protein OS=Aspergillus fumigatus Z5 GN=Y699_02851 PE=4 SV=1	A0A0J5Q2A9_ASPFM (+3)		22 kDa	0	0	0	2
1270	C6 finger domain-containing protein OS=Aspergillus fumigatus Z5 GN=Y699_04937 PE=4 SV=1	A0A0J5Q522_ASPFM (+1)		71 kDa	0	2	0	0
1271	LipA and NB-ARC domain-containing protein OS=Aspergillus fumigatus Z5 GN=Y699_01405 PE=4 SV=1	A0A0J5PY84_ASPFM (+3)		156 kDa	0	2	0	0
1272	Crh-like protein OS=Aspergillus fumigatus Z5 GN=Y699_09027 PE=4 SV=1	A0A0J5PGY1_ASPFM (+3)		40 kDa	0	0	2	0
1273	Inositol-1-monophosphatase OS=Aspergillus fumigatus Z5 GN=Y699_08114 PE=3 SV=1	A0A0J5Q0K1_ASPFM (+4)		37 kDa	0	2	0	0
1274	Adenine deaminase OS=Aspergillus fumigatus Z5 GN=AAH1 PE=3 SV=1	A0A0J5PYZ0_ASPFM (+3)		40 kDa	0	2	0	0
1275	Glutathione S-transferase kappa OS=Aspergillus fumigatus Z5 GN=Y699_06176 PE=3 SV=1	A0A0J5SCM6_ASPFM (+3)		24 kDa	0	0	2	0
1276	Sulfur metabolism regulator SkpA OS=Aspergillus fumigatus Z5 GN=Y699_00459 PE=3 SV=1	A0A0J5PRV8_ASPFM (+3)		18 kDa	0	0	0	2
1277	Uncharacterized protein OS=Aspergillus fumigatus Z5 GN=Y699_08723 PE=4 SV=1	A0A0J5PKF3_ASPFM (+1)		18 kDa	0	0	0	2
1278	Amidophosphoribosyltransferase OS=Aspergillus fumigatus Z5 GN=Y699_07326 PE=3 SV=1	A0A0J5PFL4_ASPFM (+3)		74 kDa	2	0	0	0
1279	MFS peptide transporter Ptr2 OS=Aspergillus fumigatus Z5 GN=Y699_08850 PE=4 SV=1	A0A0J5PH49_ASPFM (+3)		64 kDa	2	0	0	0
1280	Large ribosomal subunit protein L16 OS=Aspergillus fumigatus Z5 GN=Y699_02639 PE=3 SV=1	A0A0J5PYV5_ASPFM (+3)		26 kDa	0	0	0	2
1281	Cytoskeleton assembly control protein Sla1 OS=Aspergillus fumigatus Z5 GN=Y699_05627 PE=4 SV=1	A0A0J5SI01_ASPFM (+3)		123 kDa	0	2	0	0
1282	Proteinase, putative OS=Aspergillus fumigatus Z5 GN=Y699_07947 PE=4 SV=1	A0A0J5PT26_ASPFM (+3)		78 kDa	0	2	0	0
1283	Nucleoporin, putative OS=Neosartorya fumigata GN=AfA14E5.17c PE=4 SV=1	Q6MYQ5_ASPFM (+1)		44 kDa	0	2	0	0
1284	Uncharacterized protein OS=Aspergillus fumigatus Z5 GN=Y699_01913 PE=4 SV=1	A0A0J5SSS3_ASPFM (+3)		33 kDa	0	2	0	0
1285	Uncharacterized protein OS=Aspergillus fumigatus Z5 GN=Y699_08364 PE=4 SV=1	A0A0J5Q1C2_ASPFM (+3)		24 kDa	0	0	2	0
1286	Oxysterol binding protein (Osh1), putative OS=Neosartorya fumigata (strain CEA10 / CBS 144.89 / FGSC A1163) GN=AFUB_089020 PE=3 SV=1	B0YC59_ASPFC (+1)		133 kDa	2	0	0	0
1287	Uncharacterized protein OS=Aspergillus fumigatus Z5 GN=Y699_04801 PE=4 SV=1	A0A0J5Q0E6_ASPFM (+3)		27 kDa	0	2	0	0
1288	Glycerate dehydrogenase OS=Aspergillus fumigatus Z5 GN=Y699_05003 PE=4 SV=1	A0A0J5Q453_ASPFM (+4)		21 kDa	0	2	0	0
1289	Xylosidase OS=Aspergillus fumigatus Z5 GN=Y699_05610 PE=3 SV=1	A0A0J5PLX0_ASPFM (+3)		37 kDa	0	2	0	0
1290	Uncharacterized protein OS=Aspergillus fumigatus Z5 GN=Y699_03303 PE=4 SV=1	A0A0J5PN95_ASPFM (+3)		42 kDa	0	0	2	0
1291	NmrA-like family protein OS=Aspergillus fumigatus Z5 GN=Y699_02439 PE=4 SV=1	A0A0J5PYB5_ASPFM (+1)		35 kDa	0	2	0	0
1292	Extracellular endo-polygalacturonase OS=Aspergillus fumigatus Z5 GN=Y699_05780 PE=3 SV=1	A0A0J5PMF3_ASPFM (+3)		38 kDa	0	2	0	0
1293	V-type proton ATPase subunit C OS=Aspergillus fumigatus Z5 GN=Y699_08191 PE=3 SV=1	A0A0J5PWD0_ASPFM (+3)		44 kDa	2	0	0	0
1294	Transcriptional regulatory protein RXT3 OS=Aspergillus fumigatus Z5 GN=Y699_02615 PE=4 SV=1	A0A0J5Q321_ASPFM (+3)		113 kDa	0	2	0	0
1295	60S acidic ribosomal protein P1 OS=Aspergillus fumigatus Z5 GN=Y699_06623 PE=3 SV=1	A0A0J5SIW4_ASPFM (+3)		11 kDa	0	0	0	2
1296	Thiamine pyrophosphate enzyme, putative OS=Neosartorya fumigata (strain CEA10 / CBS 144.89 / FGSC A1163) GN=AFUB_077670 PE=3 SV=1	B0Y8K6_ASPFC (+1)		64 kDa	2	0	0	0
1297	Uncharacterized protein OS=Aspergillus fumigatus Z5 GN=Y699_01056 PE=4 SV=1	A0A0J5PW33_ASPFM (+3)		21 kDa	0	0	2	0
1298	Malonyl CoA-acyl carrier protein transacylase, putative OS=Aspergillus fumigatus Z5 GN=Y699_05966 PE=4 SV=1	A0A0J5SC52_ASPFM (+2)		44 kDa	0	2	0	0
1299	ELMO/CED-12 family protein OS=Aspergillus fumigatus Z5 GN=Y699_05701 PE=4 SV=1	A0A0J5PJK5_ASPFM (+3)		79 kDa	2	0	0	0
1300	ABC transporter OS=Aspergillus fumigatus Z5 GN=Y699_04271 PE=4 SV=1	A0A0J5Q3F4_ASPFM (+3)		85 kDa	0	0	2	0
1301	Hydrolase, TatD family protein OS=Aspergillus fumigatus Z5 GN=Y699_06073 PE=4 SV=1	A0A0J5PGP0_ASPFM (+3)		35 kDa	0	0	2	0
1302	Probable Xaa-Pro aminopeptidase AFUB_014460 OS=Neosartorya fumigata (strain CEA10 / CBS 144.89 / FGSC A1163) GN=AFUB_014460 PE=3 SV=1	AMPP2_ASPFC (+1)		55 kDa	0	0	0	2
1303	Adenosine deaminase OS=Aspergillus fumigatus Z5 GN=Y699_05042 PE=4 SV=1	A0A0J5Q5A0_ASPFM (+4)		39 kDa	0	2	0	0
1304	Uncharacterized protein OS=Neosartorya fumigata GN=CDV57_06120 PE=4 SV=1	A0A229XVN7_ASPFM (+2)		104 kDa	0	2	0	0
1305	NADH-ubiquinone oxidoreductase subunit OS=Aspergillus fumigatus Z5 GN=Y699_02503 PE=3 SV=1	A0A0J5SV86_ASPFM (+3)		59 kDa	0	2	0	0
1306	C2H2 zinc finger protein OS=Aspergillus fumigatus Z5 GN=Y699_08412 PE=4 SV=1	A0A0J5PHD6_ASPFM (+3)		70 kDa	0	2	0	0
1307	Betaine aldehyde dehydrogenase, putative OS=Neosartorya fumigata (strain ATCC MYA-4609 / Af293 / CBS 101355 / FGSC A1100) GN=AFUA_1G00470 PE=3 SV=1	Q4WL21_ASPFU		54 kDa	2	0	0	0
1308	Fatty-acid amide hydrolase OS=Aspergillus fumigatus Z5 GN=Y699_03473 PE=4 SV=1	A0A0J5PNN7_ASPFM (+3)		60 kDa	2	0	0	0
1309	Uncharacterized protein OS=Aspergillus fumigatus Z5 GN=Y699_02815 PE=4 SV=1	A0A0J5Q3J7_ASPFM (+3)		29 kDa	0	0	2	0
1310	Coproporphyrinogen III oxidase OS=Aspergillus fumigatus Z5 GN=Y699_01108 PE=4 SV=1	A0A0J5SQR3_ASPFM (+3)		50 kDa	0	0	0	2
1311	rRNA adenine N(6)-methyltransferase OS=Aspergillus fumigatus Z5 GN=Y699_08505 PE=3 SV=1	A0A0J5PLC1_ASPFM (+3)		43 kDa	0	2	0	0
1312	Uncharacterized protein OS=Aspergillus fumigatus Z5 GN=Y699_03962 PE=4 SV=1	A0A0J5SZB1_ASPFM (+3)		62 kDa	0	2	0	0
1313	Ubiquitin conjugating enzyme (UbcJ) OS=Aspergillus fumigatus Z5 GN=Y699_04680 PE=3 SV=1	A0A0J5SWZ7_ASPFM (+3)		18 kDa	0	0	0	2
END OF FILE
